# Supplementary material for: Comparative Transcriptome Analyses of Deltamethrin-Resistant and -Susceptible Anopheles gambiae Mosquitoes from Kenya by RNA-Seq
Source: PLoS One. 2012 Sep 7;7(9):e44607. doi: 10.1371/journal.pone.0044607 (PMC3436877; doi:10.1371/journal.pone.0044607)
Supplement: Table S4 — Cuffdiff output using the Anopheles gambiae genome annotation as a strict reference guide for transcript annotation. Significantly differentially accumulated transcripts are in bold. (XLSX) [file pone.0044607.s005.xlsx]

## Sheet: Sheet1
Table S4. Cuffdiff output for differential accumulation of transcripts between Resistant and Susceptible mosquitoes. Cuffdiff was run using the An. gambiae genome annotation as strict reference. Significantly differentially accumulated transcritps are in bold.
tracking_id	gene_short_name	nearest_ref_id	gene_id	tss_id	locus	length	status	susceptible_FPKM	s_conf_lo	s_conf_hi	resistant_FPKM	r_conf_lo	r_conf_hi	status	ln(fold_change)	test_stat	p_value	q_value	significant
TCONS_00014279	KIBRLG	AGAP000002-RA	XLOC_012718	TSS11582	X:581-16387	3558	OK	13.1362	9.18561	17.0867	16.5267	11.5969	21.4565	OK	0.22961	-1.08413	0.278307	0.650409	no
TCONS_00014280	AGAP000005	AGAP000005-RA	XLOC_012719	TSS11583	X:32381-38843	1834	OK	48.4682	33.9699	62.9665	65.6311	45.6734	85.5888	OK	0.303142	-1.42135	0.155215	0.487127	no
TCONS_00014281	IGL1	AGAP000007-RA	XLOC_012720	TSS11584	X:83816-88773	4472	OK	26.9477	18.7961	35.0994	28.6954	19.9811	37.4098	OK	0.0628382	-0.2932	0.769369	0.955567	no
TCONS_00013628	AGAP000008	AGAP000008-RA	XLOC_012181	TSS11062	X:90141-94903	2393	OK	52.5197	36.5366	68.5028	79.5632	54.624	104.502	OK	0.415363	-1.90149	0.057238	0.282865	no
TCONS_00014282	AGAP000009	AGAP000009-RA	XLOC_012721	TSS11585	X:97669-114021	4227	OK	18.3568	12.8725	23.8411	13.2527	9.2934	17.212	OK	-0.325796	1.5422	0.123025	0.427953	no
TCONS_00014283	AGAP000009	AGAP000009-RB	XLOC_012721	TSS11585	X:97669-114021	3741	OK	9.75511	6.75374	12.7565	13.6674	9.55863	17.7761	OK	0.337221	-1.56789	0.116907	0.417557	no
TCONS_00014284	AGAP000009	AGAP000009-RC	XLOC_012721	TSS11585	X:97669-114021	4032	OK	19.5063	13.6909	25.3217	24.6818	17.2573	32.1063	OK	0.235326	-1.1113	0.266441	0.639054	no
TCONS_00014286	AGAP000010	AGAP000010-RA	XLOC_012723	TSS11586	X:120772-123499	1547	OK	10.8787	7.06744	14.69	12.6191	8.36301	16.8753	OK	0.148408	-0.610346	0.541633	0.853841	no
TCONS_00014287	AGAP000011	AGAP000011-RA	XLOC_012724	TSS11587	X:127703-134756	2123	OK	125.279	85.7828	164.775	40.7633	28.5873	52.9394	OK	-1.12276	5.17046	2.33519e-07	1.1385e-05	yes
TCONS_00013629	TTRNA1	AGAP000012-RA	XLOC_012182	TSS11063	X:146180-147744	1486	OK	2.77933	1.41096	4.1477	5.28088	3.15378	7.40798	OK	0.641884	-2.01814	0.0435762	0.236765	no
TCONS_00013630	AGAP000013	AGAP000013-RA	XLOC_012183	TSS11064	X:152262-163951	2047	OK	14.7056	10.0145	19.3967	13.6857	9.28509	18.0863	OK	-0.0718771	0.317379	0.750956	0.949727	no
TCONS_00014288	AGAP000014	AGAP000014-RA	XLOC_012725	TSS11588	X:152262-163951	735	OK	5.55322	2.72343	8.38302	9.284	5.29543	13.2726	OK	0.513913	-1.5421	0.12305	0.427925	no
TCONS_00013631	AGAP000015	AGAP000015-RA	XLOC_012184	TSS11065	X:192290-201940	7674	OK	1.68468	1.06874	2.30063	1.66953	1.06322	2.27583	OK	-0.00903786	0.0350765	0.972019	1.0172	no
TCONS_00013632	SCRB10	AGAP000016-RA	XLOC_012185	TSS11066	X:204263-207141	1693	OK	18.0408	12.2777	23.8039	13.0917	8.74084	17.4426	OK	-0.320657	1.39123	0.164157	0.497931	no
TCONS_00013633	AGAP000017	AGAP000017-RA	XLOC_012186	TSS11067	X:212900-233685	11453	OK	9.36968	6.55989	12.1795	11.5545	8.05688	15.0522	OK	0.209598	-0.983798	0.325215	0.696826	no
TCONS_00013634	AGAP000018	AGAP000018-RA	XLOC_012187	TSS11068	X:245975-251810	3402	OK	1.97111	1.13416	2.80805	2.37628	1.43215	3.32042	OK	0.186943	-0.642958	0.520252	0.84084	no
TCONS_00013635	AGAP000019	AGAP000019-RA	XLOC_012188	TSS11069	X:284189-288873	4002	OK	11.2854	7.85179	14.7189	10.4857	7.28655	13.6848	OK	-0.0734972	0.341156	0.732986	0.940894	no
TCONS_00013636	AGAP000020	AGAP000020-RA	XLOC_012189	TSS11070	X:290993-299270	6450	OK	5.14543	3.52373	6.76713	5.7707	3.98373	7.55767	OK	0.114685	-0.519123	0.603675	0.883726	no
TCONS_00013638	AGAP000021	AGAP000021-RA	XLOC_012191	TSS11072	X:314466-315701	1071	OK	25.7674	17.309	34.2259	27.0028	18.2754	35.7303	OK	0.0468306	-0.203315	0.838889	0.980974	no
TCONS_00014290	AGAP000022	AGAP000022-RA	XLOC_012727	TSS11589	X:309045-313230	2502	OK	58.9898	40.9481	77.0315	55.5883	38.5526	72.624	OK	-0.059392	0.274349	0.783817	0.961732	no
TCONS_00014291	AGAP000023	AGAP000023-RA	XLOC_012728	TSS11590	X:320063-323468	1790	OK	118.105	81.3191	154.892	126.279	86.7247	165.834	OK	0.0669186	-0.302983	0.761903	0.954147	no
TCONS_00014292	AGAP000025	AGAP000025-RA	XLOC_012729	TSS11591	X:331474-336252	4220	OK	7.11038	4.8812	9.33956	9.54895	6.64868	12.4492	OK	0.294875	-1.35107	0.176674	0.516615	no
TCONS_00013639	AGAP000028	AGAP000028-RA	XLOC_012192	TSS11073	X:357390-364560	3051	OK	25.0429	17.5553	32.5306	28.672	20.0509	37.293	OK	0.135328	-0.638292	0.523284	0.841877	no
TCONS_00014293	AGAP000029	AGAP000029-RA	XLOC_012730	TSS11592	X:379161-393442	12366	OK	9.0331	6.29992	11.7663	15.4671	10.6422	20.2919	OK	0.537817	-2.47512	0.0133192	0.111589	no
TCONS_00013640	AGAP000032	AGAP000032-RA	XLOC_012193	TSS11074	X:408840-425073	4730	OK	25.9455	18.096	33.7949	24.7128	17.2252	32.2004	OK	-0.0486756	0.227367	0.820138	0.972687	no
TCONS_00013641	AGAP000033	AGAP000033-RA	XLOC_012194	TSS11075	X:432495-439671	4309	OK	7.00445	4.82228	9.18663	7.93683	5.50172	10.3719	OK	0.124967	-0.571599	0.567594	0.867263	no
TCONS_00014294	AGAP000035	AGAP000035-RA	XLOC_012731	TSS11593	X:444811-452835	7584	OK	7.26184	5.09532	9.42837	7.69469	5.40206	9.98731	OK	0.0578962	-0.274622	0.783607	0.961661	no
TCONS_00013642	AGAP000037	AGAP000037-RA	XLOC_012195	TSS11076	X:461136-472416	6189	OK	6.36589	4.41643	8.31536	11.2086	7.87088	14.5463	OK	0.565724	-2.64886	0.00807646	0.079178	no
TCONS_00014295	AGAP000038	AGAP000038-RA	XLOC_012732	TSS11594	X:481139-483518	1868	OK	7.02587	4.41291	9.63883	9.47058	6.20054	12.7406	OK	0.298592	-1.17676	0.23929	0.604833	no
TCONS_00013643	AGAP000039	AGAP000039-RA	XLOC_012196	TSS11077	X:494370-496532	1832	OK	3.9327	2.24297	5.62242	2.78933	1.48787	4.09079	OK	-0.343525	1.0832	0.278721	0.651138	no
TCONS_00013644	AGAP000040	AGAP000040-RA	XLOC_012197	TSS11078	X:503318-510089	2247	OK	28.7335	20.0942	37.3728	25.2928	17.6592	32.9264	OK	-0.127542	0.598762	0.549332	0.857447	no
TCONS_00014296	AGAP000041	AGAP000041-RA	XLOC_012733	TSS11595	X:512137-517675	1569	OK	6.62954	4.05399	9.2051	5.41464	3.23643	7.59284	OK	-0.20243	0.723935	0.469106	0.809473	no
TCONS_00014297	AGAP000042	AGAP000042-RA	XLOC_012734	TSS11596	X:528362-534266	5598	OK	3.69801	2.47374	4.92227	6.22522	4.30625	8.14419	OK	0.520816	-2.30269	0.0212963	0.149227	no
TCONS_00013645	AGAP000043	AGAP000043-RA	XLOC_012198	TSS11079	X:610530-615856	4140	OK	4.89158	3.28929	6.49388	6.76632	4.64816	8.88449	OK	0.324442	-1.43212	0.152111	0.480477	no
TCONS_00013646	AGAP000044	AGAP000044-RA	XLOC_012199	TSS11080	X:626265-628342	1869	OK	51.8407	36.2433	67.4381	53.9804	37.66	70.3009	OK	0.0404465	-0.189651	0.849583	0.982153	no
TCONS_00013648	GPROAR1	AGAP000045-RA	XLOC_012200	TSS11081	X:696885-735718	1779	OK	3.42562	1.85464	4.99661	3.70728	2.07617	5.33839	OK	0.0790142	-0.248659	0.803625	0.96823	no
TCONS_00013647	GPROAR1	AGAP000045-RB	XLOC_012200	TSS11081	X:696885-735718	1773	OK	3.5879	1.92332	5.25247	4.75224	2.74429	6.76018	OK	0.281049	-0.895759	0.370382	0.738433	no
TCONS_00014298	AGAP000046	AGAP000046-RA	XLOC_012735	TSS11597	X:740683-744542	1668	OK	12.8612	8.37047	17.3519	7.29271	4.45951	10.1259	OK	-0.567338	2.17226	0.0298362	0.185485	no
TCONS_00014299	CPR130	AGAP000047-RA	XLOC_012736	TSS11598	X:752556-754633	1502	OK	389.648	261.754	517.542	67.3004	47.1925	87.4083	OK	-1.75608	7.91292	2.44249e-15	4.423e-13	yes
TCONS_00014300	AGAP000048	AGAP000048-RA	XLOC_012737	TSS11599	X:779761-787862	5942	OK	2.81888	1.86054	3.77721	4.15506	2.83177	5.47835	OK	0.387989	-1.66576	0.0957608	0.376859	no
TCONS_00013649	AGAP000049	AGAP000049-RA	XLOC_012201	TSS11082	X:803641-810496	3048	OK	17.5512	12.2812	22.8212	19.0175	13.331	24.704	OK	0.0802392	-0.378708	0.704905	0.929993	no
TCONS_00013650	HPX5	AGAP000051-RA	XLOC_012202	TSS11083	X:838199-841171	2541	OK	2.09508	1.12371	3.06645	1.6338	0.829419	2.43819	OK	-0.248681	0.73543	0.462078	0.80314	no
TCONS_00014302	AGAP000053	AGAP000053-RA	XLOC_012739	TSS11601	X:842663-844158	1428	OK	17.3121	11.6972	22.9271	15.2815	10.2945	20.2685	OK	-0.124762	0.542323	0.587596	0.875867	no
TCONS_00013651	AGAP000054	AGAP000054-RA	XLOC_012203	TSS11084	X:850500-891167	4782	OK	11.1819	7.8276	14.5363	14.5492	10.2218	18.8767	OK	0.263236	-1.24627	0.212666	0.571135	no
TCONS_00013653	AGAP000055	AGAP000055-RA	XLOC_012205	TSS11085	X:894174-898770	2031	OK	3.92556	2.38931	5.4618	6.70324	4.40298	9.00351	OK	0.535083	-2.05608	0.0397745	0.222597	no
TCONS_00014303	AGAP000056	AGAP000056-RA	XLOC_012740	TSS11602	X:900562-904069	1815	OK	1.10258	0.412901	1.79225	1.51573	0.685146	2.34631	OK	0.318246	-0.765392	0.444038	0.791204	no
TCONS_00014304	AGAP000057	AGAP000057-RA	XLOC_012741	TSS11603	X:921076-922938	1656	OK	11.6487	7.70769	15.5897	14.1427	9.53165	18.7538	OK	0.194003	-0.825802	0.408917	0.766666	no
TCONS_00014305	AGAP000058	AGAP000058-RA	XLOC_012742	TSS11604	X:932590-947534	8370	OK	3.11914	2.11371	4.12456	5.50034	3.8331	7.16758	OK	0.567254	-2.56402	0.0103468	0.0952472	no
TCONS_00013656	AGAP000061	AGAP000061-RA	XLOC_012207	TSS11087	X:954968-961877	2558	OK	3.74854	2.34022	5.15686	4.70278	3.02702	6.37855	OK	0.226787	-0.875952	0.381056	0.746563	no
TCONS_00013655	AGAP000061	AGAP000061-RB	XLOC_012207	TSS11087	X:954968-961877	1981	OK	4.21773	2.52964	5.90581	4.70346	2.90511	6.50181	OK	0.109001	-0.393853	0.693689	0.924919	no
TCONS_00013657	AGAP000062	AGAP000062-RA	XLOC_012208	TSS11088	X:965550-978390	2878	OK	18.5797	13.0195	24.14	19.7131	13.8324	25.5938	OK	0.0592109	-0.280253	0.779283	0.96054	no
TCONS_00014306	AGAP000063	AGAP000063-RA	XLOC_012743	TSS11605	X:980088-983261	1695	OK	1.29432	0.492935	2.09571	2.47335	1.27213	3.67457	OK	0.647585	-1.6459	0.0997851	0.384578	no
TCONS_00013658	AGAP000064	AGAP000064-RA	XLOC_012209	TSS11089	X:986836-1000922	6316	OK	12.6304	8.86695	16.3939	15.0153	10.5186	19.5119	OK	0.172958	-0.818822	0.412888	0.767977	no
TCONS_00013660	AGAP000065	AGAP000065-RA	XLOC_012211	TSS11091	X:1013490-1025167	6828	OK	7.77709	5.44423	10.11	10.7228	7.52658	13.9191	OK	0.321193	-1.51906	0.128748	0.438358	no
TCONS_00014307	AGAP000066	AGAP000066-RA	XLOC_012744	TSS11606	X:1026071-1029625	2349	OK	6.12375	4.00012	8.24738	7.22279	4.8143	9.63128	OK	0.165067	-0.686209	0.492581	0.823198	no
TCONS_00013661	AGAP000067	AGAP000067-RA	XLOC_012212	TSS11092	X:1035904-1037155	1006	OK	5.36772	2.92796	7.80749	6.2655	3.57346	8.95754	OK	0.154654	-0.494527	0.620934	0.889877	no
TCONS_00013662	NFI	AGAP000068-RA	XLOC_012213	TSS11093	X:1048364-1059174	1240	OK	5.85988	3.35509	8.36466	7.87696	4.78818	10.9657	OK	0.295814	-1.01993	0.30776	0.679291	no
TCONS_00014308	AGAP000069	AGAP000069-RA	XLOC_012745	TSS11607	X:1060753-1062050	1053	OK	0.652014	0	1.33554	0.303719	0	0.702032	NOTEST	-0.763965	0.910043	0.3628	1	no
TCONS_00014309	AGAP000070	AGAP000070-RA	XLOC_012746	TSS11608	X:1099947-1104999	2936	OK	3.86054	2.43139	5.28969	4.51644	2.91694	6.11595	OK	0.156918	-0.612585	0.540151	0.852778	no
TCONS_00014310	AGAP000071	AGAP000071-RA	XLOC_012747	TSS11609	X:1113632-1115173	870	OK	0.0751052	0	0.225315	0	0	0	NOTEST	-1.79769e+308	-1.79769e+308	0.158655	1	no
TCONS_00013664	AGAP000072	AGAP000072-RA	XLOC_012215	TSS11095	X:1120488-1121931	810	OK	0.0747535	0	0.22426	0	0	0	NOTEST	-1.79769e+308	-1.79769e+308	0.158655	1	no
TCONS_00014311	AGAP000073	AGAP000073-RA	XLOC_012748	TSS11610	X:1160876-1165193	837	OK	3.53516	1.59798	5.47234	5.02241	2.61757	7.42725	OK	0.351152	-0.965101	0.334494	0.706086	no
TCONS_00014312	AGAP000074	AGAP000074-RA	XLOC_012749	TSS11611	X:1207397-1210353	2136	OK	0.243496	0	0.510898	0	0	0	NOTEST	-1.79769e+308	-1.79769e+308	0.0342881	1	no
TCONS_00013668	AGAP000075	AGAP000075-RA	XLOC_012219	TSS11098	X:1247089-1251709	2361	OK	3.36302	1.93506	4.79098	4.13848	2.50212	5.77483	OK	0.207489	-0.715233	0.474465	0.812087	no
TCONS_00014313	AGAP000076	AGAP000076-RA	XLOC_012750	TSS11612	X:1254629-1261036	4713	OK	20.9562	14.6811	27.2312	14.7371	10.3484	19.1257	OK	-0.352067	1.66734	0.0954458	0.376321	no
TCONS_00014314	AGAP000078	AGAP000078-RA	XLOC_012751	TSS11613	X:1264726-1266777	1773	OK	3.6294	2.12398	5.13481	4.73391	2.92851	6.53931	OK	0.265685	-0.94304	0.34566	0.717	no
TCONS_00013670	AGAP000079	AGAP000079-RA	XLOC_012221	-	X:1269002-1270433	1431	OK	28.2977	19.5995	36.996	25.2723	17.478	33.0665	OK	-0.113074	0.519362	0.603508	0.883686	no
TCONS_00014315	AGAP000080	AGAP000080-RC	XLOC_012752	TSS11614	X:1283015-1373662	2147	OK	1.49883	0.655368	2.3423	3.20675	1.80499	4.60851	OK	0.760572	-2.13471	0.0327849	0.196678	no
TCONS_00014316	AGAP000080	AGAP000080-RD	XLOC_012752	TSS11615	X:1283015-1373662	2277	OK	1.65869	0.798385	2.51899	2.4914	1.36578	3.61703	OK	0.406818	-1.18287	0.236862	0.601456	no
TCONS_00014317	AGAP000080	AGAP000080-RE	XLOC_012752	TSS11615	X:1283015-1373662	2883	OK	0.522503	0.160827	0.884178	1.06384	0.502105	1.62557	OK	0.711006	-1.63337	0.102392	0.38918	no
TCONS_00013671	AGAP000081	AGAP000081-RA	XLOC_012222	TSS11100	X:1418614-1421698	2493	OK	5.45114	3.48697	7.41532	8.20564	5.49048	10.9208	OK	0.408997	-1.67209	0.0945075	0.374134	no
TCONS_00014318	AGAP000082	AGAP000082-RA	XLOC_012753	TSS11616	X:1423896-1426509	2503	OK	22.9449	16.0931	29.7968	26.2837	18.442	34.1254	OK	0.13585	-0.643656	0.519799	0.840537	no
TCONS_00013672	AGAP000083	AGAP000083-RA	XLOC_012223	TSS11101	X:1428543-1429315	669	OK	4.68183	2.22393	7.13973	4.75574	2.31105	7.20044	OK	0.0156639	-0.0426371	0.965991	1.01533	no
TCONS_00013673	AGAP000084	AGAP000084-RA	XLOC_012224	TSS11102	X:1430004-1432624	1616	OK	10.4442	6.95939	13.929	9.76666	6.46574	13.0676	OK	-0.0670734	0.282456	0.777594	0.959858	no
TCONS_00014319	CPR129	AGAP000085-RA	XLOC_012754	TSS11617	X:1433118-1435719	967	OK	0.668864	0.0281958	1.30953	0.129728	0	0.313191	OK	-1.64014	1.92047	0.0547982	0.275425	no
TCONS_00014322	AGAP000086	AGAP000086-RA	XLOC_012755	TSS11620	X:1448591-1478833	853	OK	13.7169	8.66961	18.7642	34.4008	23.6373	45.1642	OK	0.91945	-3.80722	0.000140536	0.00302965	yes
TCONS_00014320	AGAP000086	AGAP000086-RB	XLOC_012755	TSS11618	X:1448591-1478833	1259	OK	9.97667	6.37246	13.5809	7.3364	4.50828	10.1645	OK	-0.3074	1.1637	0.244544	0.610565	no
TCONS_00014321	AGAP000086	AGAP000086-RC	XLOC_012755	TSS11619	X:1448591-1478833	1147	OK	0.720381	0.092528	1.34823	3.97466	2.1264	5.82292	OK	1.70791	-3.45784	0.000544519	0.00986047	yes
TCONS_00014323	AGAP000086	AGAP000086-RD	XLOC_012755	TSS11621	X:1448591-1478833	1140	OK	38.456	26.7835	50.1284	34.3686	23.8799	44.8572	OK	-0.112371	0.522143	0.601571	0.882481	no
TCONS_00013674	AGAP000088	AGAP000088-RA	XLOC_012225	-	X:1448591-1478833	1625	OK	0.470698	0.0303497	0.911046	0.322426	0	0.662641	OK	-0.378342	0.53659	0.591551	0.877634	no
TCONS_00013676	AGAP000090	AGAP000090-RA	XLOC_012227	TSS11103	X:1521812-1527249	4972	OK	12.9379	9.07268	16.8032	12.5461	8.8012	16.291	OK	-0.0307546	0.145648	0.884199	0.991956	no
TCONS_00014325	AGAP000091	AGAP000091-RA	XLOC_012757	TSS11622	X:1532551-1534866	1355	OK	12.7088	8.15814	17.2594	14.4789	9.49679	19.461	OK	0.130401	-0.525174	0.599462	0.882144	no
TCONS_00013677	AGAP000092	AGAP000092-RA	XLOC_012228	TSS11104	X:1537680-1539215	1237	OK	31.9776	22.0152	41.9399	29.8408	20.5316	39.1499	OK	-0.0691594	0.313731	0.753725	0.950574	no
TCONS_00014326	AGAP000093	AGAP000093-RA	XLOC_012758	TSS11623	X:1541990-1543412	1327	OK	26.2992	18.1204	34.478	23.2001	15.9343	30.4658	OK	-0.125384	0.568178	0.569914	0.869133	no
TCONS_00014327	AGAP000094	AGAP000094-RA	XLOC_012759	TSS11624	X:1548087-1549242	1075	OK	80.4525	56.3877	104.517	72.7142	51.0223	94.4061	OK	-0.101131	0.478781	0.632095	0.895744	no
TCONS_00014329	AGAP000095	AGAP000095-RA	XLOC_012760	TSS11626	X:1550316-1558031	3188	OK	12.765	8.85872	16.6713	8.88554	6.07811	11.693	OK	-0.362283	1.64728	0.0995005	0.383597	no
TCONS_00014328	AGAP000095	AGAP000095-RB	XLOC_012760	TSS11625	X:1550316-1558031	2931	OK	19.0611	13.3485	24.7737	19.5462	13.7083	25.3841	OK	0.0251321	-0.118796	0.905437	0.997334	no
TCONS_00013679	AGAP000096	AGAP000096-RA	XLOC_012230	TSS11106	X:1565448-1566851	1247	OK	21.2919	14.3974	28.1864	25.6034	17.5313	33.6754	OK	0.184397	-0.816027	0.414485	0.76948	no
TCONS_00013680	AGAP000097	AGAP000097-RA	XLOC_012231	TSS11107	X:1574719-1576305	1140	OK	29.069	19.9735	38.1646	29.0476	20.0066	38.0886	OK	-0.000736891	0.00333935	0.997336	1.02341	no
TCONS_00013681	AGAP000098	AGAP000098-RA	XLOC_012232	TSS11108	X:1578805-1580422	1521	OK	2.72449	1.4013	4.04768	1.96032	0.925212	2.99542	OK	-0.329175	0.917671	0.358791	0.728502	no
TCONS_00013682	STAT2	AGAP000099-RA	XLOC_012233	TSS11109	X:1609321-1620721	2181	OK	20.5664	14.2896	26.8433	21.7571	15.1744	28.3399	OK	0.0562815	-0.261925	0.793379	0.965707	no
TCONS_00013683	AGAP000100	AGAP000100-RA	XLOC_012234	TSS11110	X:1628899-1629785	264	OK	7.82787	2.66607	12.9897	7.73889	2.71931	12.7585	OK	-0.0114311	0.0247173	0.98028	1.0192	no
TCONS_00013684	AGAP000102	AGAP000102-RA	XLOC_012235	TSS11111	X:1734440-1738258	2949	OK	28.1539	19.7407	36.5672	28.3956	19.9063	36.8848	OK	0.008546	-0.0404348	0.967746	1.01532	no
TCONS_00014331	AGAP000104	AGAP000104-RA	XLOC_012762	TSS11627	X:1739263-1746900	1380	OK	18.2546	12.2966	24.2125	24.2493	16.6826	31.8159	OK	0.283971	-1.25778	0.20847	0.564168	no
TCONS_00014332	AGAP000105	AGAP000105-RA	XLOC_012763	TSS11628	X:1749255-1751758	2261	OK	2.94313	1.65493	4.23133	3.70061	2.20181	5.19941	OK	0.229025	-0.768108	0.442423	0.789992	no
TCONS_00013685	AGAP000106	AGAP000106-RA	XLOC_012236	TSS11112	X:1752972-1765061	1912	OK	14.8649	10.0854	19.6444	12.8166	8.64571	16.9875	OK	-0.14826	0.648159	0.516882	0.839247	no
TCONS_00014333	AGAP000107	AGAP000107-RA	XLOC_012764	TSS11629	X:1752972-1765061	2823	OK	2.68205	1.56007	3.80403	3.06054	1.83494	4.28614	OK	0.132009	-0.455908	0.648456	0.902485	no
TCONS_00014334	OEH	AGAP000108-RA	XLOC_012765	TSS11630	X:1788028-1789220	1010	OK	4.39938	2.17648	6.62229	3.92648	1.89076	5.96219	OK	-0.113722	0.314172	0.753391	0.950531	no
TCONS_00014335	AGAP000109	AGAP000109-RA	XLOC_012766	TSS11631	X:1792390-1793512	854	OK	368.659	249.86	487.458	294.779	201.181	388.377	OK	-0.223645	0.988716	0.322802	0.694238	no
TCONS_00013688	AGAP000110	AGAP000110-RA	XLOC_012238	TSS11115	X:1793945-1794897	777	OK	26.9917	18.2106	35.7728	38.5919	26.6474	50.5364	OK	0.357512	-1.59236	0.111305	0.407774	no
TCONS_00014336	AGAP000111	AGAP000111-RA	XLOC_012767	TSS11632	X:1796536-1797733	1121	OK	0	0	0	0	0	0	NOTEST	0	0	1	1	no
TCONS_00013689	AGAP000112	AGAP000112-RA	XLOC_012239	TSS11116	X:1798380-1835932	3423	OK	7.76861	5.31469	10.2225	6.95848	4.73717	9.17979	OK	-0.110131	0.490463	0.623807	0.891876	no
TCONS_00014338	AGAP000113	AGAP000113-RA	XLOC_012769	TSS11634	X:1798380-1835932	3072	OK	0.901613	0.39409	1.40914	1.97673	1.11528	2.83819	OK	0.785016	-2.20545	0.0274225	0.175737	no
TCONS_00014339	AGAP000113	AGAP000113-RB	XLOC_012769	TSS11634	X:1798380-1835932	2367	OK	8.3117	5.51461	11.1088	6.77551	4.42735	9.12366	OK	-0.20435	0.846048	0.397526	0.75775	no
TCONS_00014340	AGAP000114	AGAP000114-RA	XLOC_012770	TSS11635	X:1857409-1862000	4086	OK	0.616142	0.247305	0.98498	0.789422	0.364376	1.21447	OK	0.247823	-0.6156	0.538159	0.851648	no
TCONS_00013690	GPRNPY4	AGAP000115-RA	XLOC_012240	-	X:1865161-1866412	1251	OK	0.389992	0	0.867531	0.0714254	0	0.214276	NOTEST	-1.69747	1.44769	0.147703	1	no
TCONS_00014341	AGAP000116	AGAP000116-RA	XLOC_012771	TSS11636	X:1919637-1924926	1815	OK	5.3871	3.38099	7.3932	8.6017	5.72504	11.4784	OK	0.467954	-1.86988	0.0615007	0.293187	no
TCONS_00013691	AGAP000117	AGAP000117-RA	XLOC_012241	TSS11117	X:1929370-1935351	1700	OK	11.8643	7.9219	15.8067	7.94205	5.13289	10.7512	OK	-0.401361	1.65404	0.098119	0.380586	no
TCONS_00014342	AGAP000118	AGAP000118-RA	XLOC_012772	TSS11637	X:1937073-1938427	1170	OK	20.0773	13.5655	26.5891	26.0711	17.9162	34.2259	OK	0.261237	-1.15953	0.246241	0.61179	no
TCONS_00014343	AGAP000119	AGAP000119-RA	XLOC_012773	TSS11638	X:1941491-1942726	1052	OK	15.3875	9.99023	20.7849	20.9304	14.0361	27.8247	OK	0.307646	-1.27872	0.200995	0.55339	no
TCONS_00014344	AGAP000120	AGAP000120-RA	XLOC_012774	TSS11639	X:1944204-1945422	1084	OK	17.0814	11.4511	22.7117	20.1098	13.6652	26.5544	OK	0.163216	-0.710057	0.477669	0.814602	no
TCONS_00014345	AGAP000121	AGAP000121-RA	XLOC_012775	TSS11640	X:1966955-1969598	2586	OK	0.161255	0	0.338341	0.44174	0.114452	0.769027	OK	1.00773	-1.52141	0.128157	0.437286	no
TCONS_00013693	CTLSE2	AGAP000123-RA	XLOC_012243	TSS11119	X:2001188-2014165	2961	OK	0.4236	0.0950453	0.752154	0.314112	0.0482354	0.579988	OK	-0.29904	0.520947	0.602404	0.882477	no
TCONS_00014346	AGAP000124	AGAP000124-RA	XLOC_012776	TSS11641	X:2018688-2026485	4251	OK	2.716	1.70458	3.72741	3.7058	2.42625	4.98536	OK	0.310741	-1.22379	0.221032	0.581045	no
TCONS_00013694	AGAP000126	AGAP000126-RA	XLOC_012244	TSS11120	X:2031551-2037633	5350	OK	4.69794	3.19861	6.19728	5.69377	3.92509	7.46245	OK	0.192247	-0.863327	0.387958	0.751605	no
TCONS_00013695	AGAP000127	AGAP000127-RA	XLOC_012245	TSS11121	X:2039137-2040570	1065	OK	10.1428	6.34945	13.9362	13.5537	8.84658	18.2608	OK	0.289895	-1.136	0.255956	0.62623	no
TCONS_00014347	AGAP000128	AGAP000128-RA	XLOC_012777	TSS11642	X:2057360-2061212	2538	OK	18.472	12.8658	24.0782	11.4123	7.78183	15.0428	OK	-0.481565	2.19056	0.0284835	0.180438	no
TCONS_00014348	AGAP000129	AGAP000129-RA	XLOC_012778	TSS11643	X:2063877-2073304	3507	OK	82.9255	56.2098	109.641	78.0438	53.0925	102.995	OK	-0.060672	0.26735	0.7892	0.963395	no
TCONS_00013699	AGAP000130	AGAP000130-RA	XLOC_012249	TSS11124	X:2063877-2073304	2496	OK	3.86081	2.31764	5.40397	4.28025	2.63491	5.92558	OK	0.103134	-0.371957	0.709925	0.931767	no
TCONS_00013700	AGAP000131	AGAP000131-RA	XLOC_012250	TSS11125	X:2078636-2083702	3458	OK	9.2663	6.36673	12.1659	6.536	4.40423	8.66778	OK	-0.349058	1.54454	0.122458	0.426802	no
TCONS_00014349	AGAP000132	AGAP000132-RA	XLOC_012779	TSS11644	X:2083768-2084444	583	OK	39.1026	26.2225	51.9827	40.3874	27.2422	53.5325	OK	0.0323285	-0.139627	0.888955	0.993773	no
TCONS_00014350	AGAP000133	AGAP000133-RA	XLOC_012780	TSS11645	X:2090479-2091343	694	OK	1.21453	0.186504	2.24255	0.427874	0	0.951798	OK	-1.04328	1.40173	0.160996	0.492705	no
TCONS_00013701	AGAP000134	AGAP000134-RA	XLOC_012251	TSS11126	X:2095443-2097377	1767	OK	1.95092	0.948046	2.95379	2.57093	1.37137	3.77049	OK	0.275969	-0.795041	0.426589	0.779059	no
TCONS_00013702	AGAP000135	AGAP000135-RA	XLOC_012252	TSS11127	X:2099318-2100015	468	OK	1.66407	0.167685	3.16045	1.45633	0.0981508	2.81451	OK	-0.133344	0.205854	0.836905	0.980735	no
TCONS_00013703	AGAP000136	AGAP000136-RA	XLOC_012253	TSS11128	X:2101774-2106316	4020	OK	0.959813	0.484723	1.4349	0.406707	0.138519	0.674895	OK	-0.858645	2.08278	0.0372715	0.21349	no
TCONS_00014351	AGAP000137	AGAP000137-RA	XLOC_012781	TSS11646	X:2108014-2110819	2025	OK	5.12085	3.09398	7.14771	4.86106	2.939	6.78313	OK	-0.0520632	0.186117	0.852353	0.982846	no
TCONS_00013704	AGAP000138	AGAP000138-RA	XLOC_012254	TSS11129	X:2120271-2139554	1668	OK	0.267782	0	0.582549	0.838128	0.201977	1.47428	OK	1.141	-1.63091	0.102909	0.390096	no
TCONS_00013705	AGAP000138	AGAP000138-RB	XLOC_012254	TSS11129	X:2120271-2139554	1668	OK	3.43057	1.84122	5.01993	5.62362	3.37307	7.87416	OK	0.494248	-1.61465	0.106387	0.39769	no
TCONS_00013706	AGAP000139	AGAP000139-RA	XLOC_012255	TSS11130	X:2144312-2149187	3486	OK	1.56816	0.853404	2.28291	1.62105	0.89899	2.34312	OK	0.0331759	-0.104114	0.917079	1.00068	no
TCONS_00013707	AGAP000140	AGAP000140-RA	XLOC_012256	TSS11131	X:2149576-2152578	2004	OK	0.11477	0	0.282736	0.359148	0.0151398	0.703156	OK	1.1408	-1.30446	0.192077	0.541059	no
TCONS_00014352	AGAP000141	AGAP000141-RA	XLOC_012782	TSS11647	X:2158495-2166394	7046	OK	6.5243	4.5493	8.49929	6.87883	4.80973	8.94792	OK	0.0529148	-0.247992	0.80414	0.968391	no
TCONS_00013708	AGAP000142	AGAP000142-RA	XLOC_012257	TSS11132	X:2170813-2177965	3492	OK	13.258	9.2587	17.2573	13.9261	9.74571	18.1065	OK	0.0491644	-0.231056	0.817271	0.971194	no
TCONS_00014353	AGAP000143	AGAP000143-RA	XLOC_012783	TSS11648	X:2180445-2185660	3142	OK	19.2645	13.499	25.0299	17.4458	12.2111	22.6805	OK	-0.0991634	0.467981	0.639798	0.899023	no
TCONS_00014354	AGAP000144	AGAP000144-RA	XLOC_012784	TSS11649	X:2190073-2193837	1134	OK	16.6981	10.8797	22.5166	7.10473	4.08801	10.1214	OK	-0.854537	3.11148	0.00186153	0.0266329	yes
TCONS_00014355	AGAP000145	AGAP000145-RA	XLOC_012785	TSS11650	X:2217659-2233001	1441	OK	120.721	83.3385	158.103	117.846	81.3798	154.312	OK	-0.0241008	0.110108	0.912324	0.99893	no
TCONS_00013709	AGAP000146	AGAP000146-RA	XLOC_012258	TSS11133	X:2310788-2318278	3294	OK	2.72618	1.61647	3.83589	3.68927	2.3095	5.06903	OK	0.302526	-1.09456	0.27371	0.646581	no
TCONS_00014356	AGAP000147	AGAP000147-RA	XLOC_012786	TSS11651	X:2331924-2334904	2203	OK	6.12362	3.91713	8.3301	7.47034	4.91755	10.0231	OK	0.198787	-0.8006	0.423364	0.776524	no
TCONS_00013710	AGAP000149	AGAP000149-RA	XLOC_012259	TSS11134	X:2338746-2346372	4543	OK	11.5129	8.05721	14.9686	12.0037	8.40573	15.6016	OK	0.0417453	-0.196824	0.843966	0.981028	no
TCONS_00014357	AGAP000150	AGAP000150-RA	XLOC_012787	-	X:2405457-2406119	662	OK	394.029	268.157	519.901	365.168	249.237	481.099	OK	-0.0760662	0.337791	0.735521	0.942525	no
TCONS_00014358	AGAP000151	AGAP000151-RA	XLOC_012788	TSS11652	X:2454822-2455534	645	OK	189.402	131.67	247.134	200.461	139.07	261.852	OK	0.0567511	-0.262684	0.792794	0.965737	no
TCONS_00014359	AGAP000152	AGAP000152-RA	XLOC_012789	TSS11653	X:2455824-2456455	567	OK	121.319	85.0833	157.554	191.986	133.814	250.158	OK	0.459005	-2.15768	0.030953	0.190097	no
TCONS_00013711	AGAP000153	AGAP000153-RA	XLOC_012260	TSS11135	X:2466315-2477593	5841	OK	1.26403	0.755535	1.77252	1.4728	0.908589	2.03702	OK	0.152863	-0.550355	0.582076	0.873079	no
TCONS_00013713	AGAP000154	AGAP000154-RA	XLOC_012262	TSS11136	X:2485051-2486869	1751	OK	35.0047	24.5321	45.4774	35.8774	25.1682	46.5866	OK	0.0246255	-0.116537	0.907227	0.998004	no
TCONS_00013714	AGAP000155	AGAP000155-RA	XLOC_012263	TSS11137	X:2489227-2490404	957	OK	3.19827	1.48502	4.91153	2.92442	1.33571	4.51313	OK	-0.0895157	0.234659	0.814474	0.971148	no
TCONS_00014361	AGAP000156	AGAP000156-RA	XLOC_012791	TSS11655	X:2734409-2735472	957	OK	2.60466	1.06218	4.14714	3.08067	1.39254	4.7688	OK	0.167843	-0.416056	0.677369	0.917343	no
TCONS_00013715	AGAP000158	AGAP000158-RA	XLOC_012264	TSS11138	X:2773937-2777011	1281	OK	6.98638	4.18782	9.78495	9.45584	5.99867	12.913	OK	0.30267	-1.11616	0.264352	0.636937	no
TCONS_00013716	AGAP000159	AGAP000159-RA	XLOC_012265	TSS11139	X:2780429-2816494	3047	OK	12.3342	8.55611	16.1123	17.3852	12.183	22.5874	OK	0.343242	-1.60314	0.108903	0.402935	no
TCONS_00014362	AGAP000160	AGAP000160-RA	XLOC_012792	TSS11656	X:2780429-2816494	849	OK	0.168856	0	0.513427	0	0	0	OK	-1.79769e+308	-1.79769e+308	0.163519	0.496233	no
TCONS_00014363	AGAP000161	AGAP000161-RA	XLOC_012793	TSS11657	X:2822717-2830085	3177	OK	5.19965	3.45673	6.94257	5.7098	3.83147	7.58814	OK	0.0935937	-0.398563	0.690215	0.923298	no
TCONS_00014364	AGAP000162	AGAP000162-RA	XLOC_012794	TSS11658	X:2832352-2836376	2064	OK	26.0466	18.2178	33.8753	8.77666	5.81623	11.7371	OK	-1.08779	4.81544	1.46879e-06	5.78209e-05	yes
TCONS_00014365	GSTMIC2	AGAP000163-RA	XLOC_012795	TSS11659	X:2843995-2846441	648	OK	21.5073	13.6409	29.3737	21.3198	13.5882	29.0514	OK	-0.00875618	0.0340003	0.972877	1.01734	no
TCONS_00013717	AGAP000164	AGAP000164-RA	XLOC_012266	TSS11140	X:2848250-2849270	861	OK	0.963261	0.0970658	1.82946	0.786543	0.0331565	1.53993	OK	-0.202677	0.308535	0.757676	0.951863	no
TCONS_00014366	GSTMIC1	AGAP000165-RA	XLOC_012796	TSS11660	X:2849320-2851042	690	OK	198.479	138.426	258.533	153.468	107.387	199.548	OK	-0.257195	1.20674	0.227533	0.588974	no
TCONS_00014367	AGAP000166	AGAP000166-RA	XLOC_012797	TSS11661	X:2853226-2855005	804	OK	1.54734	0.400907	2.69377	0.824959	0.0555988	1.59432	OK	-0.628957	1.0561	0.29092	0.66278	no
TCONS_00013718	AGAP000167	AGAP000167-RA	XLOC_012267	TSS11141	X:2865739-2870153	2478	OK	135.624	91.8639	179.384	131.109	88.6397	173.579	OK	-0.0338526	0.148086	0.882275	0.991904	no
TCONS_00013719	GPRFZ3	AGAP000168-RA	XLOC_012268	TSS11142	X:2892773-2895064	1878	OK	0.733657	0.156381	1.31093	1.05182	0.358236	1.7454	OK	0.360235	-0.701786	0.482812	0.817653	no
TCONS_00014368	AGAP000169	AGAP000169-RA	XLOC_012798	TSS11662	X:2897435-2902836	4059	OK	1.0086	0.523699	1.49349	0.872319	0.437604	1.30703	OK	-0.14516	0.419267	0.675021	0.916316	no
TCONS_00014369	AGAP000170	AGAP000170-RA	XLOC_012799	TSS11663	X:2904990-2906114	965	OK	570	382.303	757.697	622.299	412.878	831.72	OK	0.0877846	-0.37289	0.70923	0.931338	no
TCONS_00013720	AGAP000171	AGAP000171-RA	XLOC_012269	TSS11143	X:2912515-2922177	5604	OK	9.0871	6.34411	11.8301	8.73912	6.10157	11.3767	OK	-0.0390468	0.182951	0.854837	0.983116	no
TCONS_00014370	AGAP000172	AGAP000172-RA	XLOC_012800	TSS11664	X:2926569-2928242	874	OK	16.0662	10.2953	21.8372	17.7034	11.565	23.8419	OK	0.0970378	-0.388735	0.697472	0.927037	no
TCONS_00013721	AGAP000173	AGAP000173-RA	XLOC_012270	TSS11144	X:2938444-2941344	1441	OK	37.8967	26.5193	49.2741	37.4223	26.2055	48.6392	OK	-0.0125968	0.0593859	0.952645	1.01154	no
TCONS_00013722	AGAP000175	AGAP000175-RA	XLOC_012271	TSS11145	X:2943797-2950913	2378	OK	13.3068	9.1175	17.496	13.2264	9.0857	17.3671	OK	-0.00605861	0.027292	0.978227	1.01882	no
TCONS_00014372	AGAP000176	AGAP000176-RA	XLOC_012801	TSS11666	X:2965383-2966557	1029	OK	0.625043	0	1.25248	2.51746	1.06871	3.9662	OK	1.39318	-2.40809	0.0160364	0.126495	no
TCONS_00013724	CPR128	AGAP000177-RA	XLOC_012273	TSS11147	X:2980077-2981108	744	OK	0.162227	0	0.391649	0.153188	0	0.369827	NOTEST	-0.0573306	0.0573306	0.954282	1	no
TCONS_00013725	AGAP000178	AGAP000178-RA	XLOC_012274	TSS11148	X:2987078-2991906	4139	OK	9.4075	6.52118	12.2938	10.6979	7.46172	13.9341	OK	0.12854	-0.596662	0.550733	0.857839	no
TCONS_00014374	AGAP000179	AGAP000179-RA	XLOC_012803	TSS11668	X:2992903-2997011	1910	OK	26.121	18.259	33.983	5.83616	3.68858	7.98374	OK	-1.49867	6.30496	2.88276e-10	2.32751e-08	yes
TCONS_00014376	AGAP000179	AGAP000179-RB	XLOC_012803	TSS11670	X:2992903-2997011	2038	OK	5.43435	3.39367	7.47503	7.49189	4.89661	10.0872	OK	0.321081	-1.25694	0.208776	0.564635	no
TCONS_00014375	AGAP000179	AGAP000179-RC	XLOC_012803	TSS11669	X:2992903-2997011	2362	OK	44.6006	31.2081	57.9932	16.5371	11.4875	21.5867	OK	-0.992143	4.63337	3.59758e-06	0.000126324	yes
TCONS_00013726	AGAP000180	AGAP000180-RA	XLOC_012275	TSS11149	X:3000115-3001857	1502	OK	122.428	84.4046	160.452	66.6351	46.5729	86.6974	OK	-0.608292	2.81254	0.0049152	0.0553823	no
TCONS_00013727	AGAP000181	AGAP000181-RA	XLOC_012276	TSS11150	X:3003899-3005691	1712	OK	19.8246	13.477	26.1723	10.2123	6.59557	13.829	OK	-0.663336	2.77874	0.00545704	0.0600464	no
TCONS_00014377	AGAP000182	AGAP000182-RA	XLOC_012804	TSS11671	X:3006197-3008379	1643	OK	9.4039	6.03025	12.7776	5.69181	3.42511	7.9585	OK	-0.502097	1.8735	0.0609997	0.291896	no
TCONS_00013728	AGAP000183	AGAP000183-RA	XLOC_012277	TSS11151	X:3009410-3010662	788	OK	2.28619	0.778645	3.79373	1.98259	0.614911	3.35026	OK	-0.142482	0.298607	0.76524	0.954648	no
TCONS_00013729	AGAP000184	AGAP000184-RA	XLOC_012278	TSS11152	X:3012697-3021784	2761	OK	15.8236	11.0174	20.6298	8.37613	5.66773	11.0845	OK	-0.636116	2.86777	0.00413382	0.0483844	yes
TCONS_00013730	AGAP000184	AGAP000184-RB	XLOC_012278	TSS11152	X:3012697-3021784	2764	OK	60.1368	41.5758	78.6977	56.6202	39.1258	74.1146	OK	-0.0602563	0.275946	0.78259	0.961437	no
TCONS_00014378	AGAP000185	AGAP000185-RA	XLOC_012805	TSS11672	X:3032329-3041573	2130	OK	2.78206	1.53065	4.03346	4.77419	2.93768	6.6107	OK	0.540034	-1.82485	0.0680237	0.3114	no
TCONS_00014380	AGAP000186	AGAP000186-RA	XLOC_012807	TSS11674	X:3059626-3060339	648	OK	0.220209	0	0.555733	0.645182	0	1.33226	NOTEST	1.07496	-1.15653	0.247466	1	no
TCONS_00013731	AGAP000187	AGAP000187-RA	XLOC_012279	TSS11153	X:3062180-3067403	2862	OK	14.9185	10.3827	19.4542	15.7934	11.0125	20.5742	OK	0.0569881	-0.265656	0.790504	0.964245	no
TCONS_00013733	AGAP000188	AGAP000188-RA	XLOC_012280	TSS11155	X:3070950-3080156	1391	OK	11.3893	7.35765	15.4209	12.0236	7.85501	16.1922	OK	0.0541973	-0.218764	0.826834	0.975335	no
TCONS_00013732	AGAP000188	AGAP000188-RB	XLOC_012280	TSS11154	X:3070950-3080156	1396	OK	36.9068	25.7454	48.0682	13.7661	9.12138	18.4109	OK	-0.986183	4.35303	1.34269e-05	0.000399528	yes
TCONS_00013734	AGAP000189	AGAP000189-RA	XLOC_012281	TSS11156	X:3084791-3090951	6081	OK	10.5006	7.36856	13.6326	10.9766	7.70814	14.245	OK	0.0443295	-0.210361	0.833386	0.978692	no
TCONS_00013735	AGAP000190	AGAP000190-RA	XLOC_012282	TSS11157	X:3120258-3158051	1482	OK	1.01673	0.27795	1.75551	1.94512	0.863809	3.02643	OK	0.648733	-1.41817	0.156141	0.487377	no
TCONS_00014381	AGAP000191	AGAP000191-RA	XLOC_012808	TSS11675	X:3166680-3168140	1215	OK	1.94877	0.643241	3.25431	2.23034	0.849411	3.61127	OK	0.134953	-0.295877	0.767324	0.954993	no
TCONS_00013736	AGAP000192	AGAP000192-RA	XLOC_012283	TSS11158	X:3174284-3178594	1479	OK	0	0	0	0	0	0	OK	0	0	1	1.00515	no
TCONS_00013737	AGAP000193	AGAP000193-RA	XLOC_012284	TSS11159	X:3181144-3184530	1647	OK	0	0	0	0	0	0	NOTEST	0	0	1	1	no
TCONS_00013738	AGAP000194	AGAP000194-RA	XLOC_012285	TSS11160	X:3190902-3200783	1665	OK	0.438246	0.0184741	0.858018	0.528535	0.0683782	0.988691	OK	0.187328	-0.289445	0.772241	0.957259	no
TCONS_00014382	AGAP000195	AGAP000195-RA	XLOC_012809	TSS11676	X:3202675-3209237	3864	OK	9.33196	6.4469	12.217	9.92476	6.88174	12.9678	OK	0.0615879	-0.282891	0.77726	0.959726	no
TCONS_00013739	AGAP000196	AGAP000196-RA	XLOC_012286	TSS11161	X:3211889-3214319	2142	OK	1.17616	0.463662	1.88865	0.465613	0.0715002	0.859726	OK	-0.926651	1.78052	0.0749915	0.330067	no
TCONS_00013740	AGAP000198	AGAP000198-RA	XLOC_012287	TSS11162	X:3235427-3258334	10842	OK	2.9904	2.05041	3.9304	1.19523	0.759515	1.63095	OK	-0.917068	3.81037	0.000138759	0.00300155	yes
TCONS_00014383	AGAP000199	AGAP000199-RA	XLOC_012810	TSS11677	X:3259795-3264654	2165	OK	11.1252	7.4829	14.7676	10.0124	6.70506	13.3197	OK	-0.105394	0.453229	0.650384	0.904075	no
TCONS_00014384	AGAP000199	AGAP000199-RB	XLOC_012810	TSS11677	X:3259795-3264654	2238	OK	0.92982	0.334786	1.52485	2.40712	1.31124	3.503	OK	0.951196	-2.42231	0.0154223	0.124281	no
TCONS_00014385	AGAP000200	AGAP000200-RA	XLOC_012811	TSS11678	X:3266604-3275243	1623	OK	1.53687	0.652433	2.42131	0.333809	0	0.668897	OK	-1.52693	2.63927	0.00830853	0.0808901	no
TCONS_00014386	AGAP000201	AGAP000201-RA	XLOC_012812	TSS11679	X:3279531-3280615	840	OK	11.2279	6.87377	15.5821	15.6599	10.0873	21.2326	OK	0.332702	-1.26425	0.206142	0.561464	no
TCONS_00013741	AGAP000202	AGAP000202-RA	XLOC_012288	-	X:3335580-3335905	325	OK	9.7684	4.78517	14.7516	11.2396	5.85785	16.6214	OK	0.140292	-0.401035	0.688394	0.923396	no
TCONS_00014387	AGAP000203	AGAP000203-RA	XLOC_012813	TSS11680	X:3364641-3371951	2877	OK	8.63039	5.85212	11.4087	8.26891	5.59652	10.9413	OK	-0.0427865	0.187595	0.851194	0.982403	no
TCONS_00013742	AGAP000204	AGAP000204-RA	XLOC_012289	TSS11163	X:3375688-3377001	929	OK	5.25975	2.76317	7.75632	5.63856	3.04026	8.23687	OK	0.0695463	-0.210253	0.83347	0.978609	no
TCONS_00013743	AGAP000205	AGAP000205-RA	XLOC_012290	TSS11164	X:3395896-3424545	6561	OK	1.37048	0.813103	1.92785	0.49777	0.227828	0.767713	OK	-1.01277	2.98814	0.00280683	0.0361579	yes
TCONS_00013744	AGAP000205	AGAP000205-RB	XLOC_012290	TSS11165	X:3395896-3424545	6878	OK	0.879379	0.481466	1.27729	1.41549	0.857923	1.97306	OK	0.476016	-1.58691	0.112532	0.410255	no
TCONS_00013745	AGAP000206	AGAP000206-RA	XLOC_012291	TSS11166	X:3426856-3427908	796	OK	40.8513	27.6019	54.1006	52.7325	36.2207	69.2443	OK	0.255295	-1.13258	0.257389	0.628888	no
TCONS_00014388	AGAP000207	AGAP000207-RA	XLOC_012814	TSS11681	X:3430194-3452324	1217	OK	10.6123	6.82323	14.4013	13.2019	8.72569	17.6781	OK	0.218348	-0.886905	0.37513	0.742296	no
TCONS_00014389	AGAP000207	AGAP000207-RB	XLOC_012814	TSS11681	X:3430194-3452324	1486	OK	6.48733	3.9776	8.99707	4.19087	2.40052	5.98121	OK	-0.436944	1.51627	0.129451	0.439806	no
TCONS_00014391	AGAP000208	AGAP000208-RA	XLOC_012815	TSS11683	X:3453858-3458726	622	OK	0.376117	0	0.890547	2.17168	0.593865	3.74949	OK	1.75335	-2.26424	0.0235591	0.158764	no
TCONS_00014390	AGAP000208	AGAP000208-RB	XLOC_012815	TSS11682	X:3453858-3458726	641	OK	1.2613	0.13949	2.38312	3.07833	1.13067	5.02598	OK	0.89224	-1.6349	0.10207	0.388657	no
TCONS_00013746	AGAP000209	AGAP000209-RA	XLOC_012292	TSS11167	X:3463791-3475668	3207	OK	5.65814	3.74581	7.57047	4.74731	3.10101	6.39361	OK	-0.175518	0.724918	0.468503	0.808872	no
TCONS_00013747	AGAP000210	AGAP000210-RA	XLOC_012293	TSS11168	X:3476816-3479109	1972	OK	46.3402	32.4617	60.2186	26.669	18.674	34.664	OK	-0.552509	2.60769	0.00911557	0.086038	no
TCONS_00013748	AGAP000211	AGAP000211-RA	XLOC_012294	TSS11169	X:3480445-3482704	1942	OK	64.3583	44.9751	83.7416	32.2134	22.5838	41.843	OK	-0.692084	3.2619	0.00110666	0.0176011	yes
TCONS_00013749	AGAP000213	AGAP000213-RA	XLOC_012295	TSS11170	X:3484492-3493483	1055	OK	13.2439	8.40426	18.0835	18.825	12.497	25.153	OK	0.351648	-1.41646	0.156642	0.488341	no
TCONS_00014392	AGAP000214	AGAP000214-RA	XLOC_012816	TSS11684	X:3484492-3493483	2265	OK	5.26551	3.32466	7.20635	6.16024	3.9904	8.33008	OK	0.156939	-0.615645	0.538129	0.851707	no
TCONS_00013750	AGAP000215	AGAP000215-RA	XLOC_012296	TSS11171	X:3572298-3581714	1377	OK	2.03718	0.851523	3.22284	3.64111	1.93701	5.3452	OK	0.580721	-1.55514	0.119914	0.423169	no
TCONS_00013751	AGAP000216	AGAP000216-RA	XLOC_012297	TSS11172	X:3612277-3613944	1581	OK	0.224959	0	0.500418	0	0	0	NOTEST	-1.79769e+308	-1.79769e+308	0.0511986	1	no
TCONS_00014393	AGAP000217	AGAP000217-RA	XLOC_012817	TSS11685	X:3631407-3638938	2571	OK	1.35008	0.637197	2.06296	1.88249	1.00146	2.76353	OK	0.332435	-0.942294	0.346042	0.717323	no
TCONS_00013752	AGAP000218	AGAP000218-RA	XLOC_012298	TSS11173	X:4002086-4006005	2655	OK	2.5782	1.50226	3.65414	2.92643	1.75418	4.09868	OK	0.126692	-0.438031	0.661364	0.909564	no
TCONS_00013753	AGAP000219	AGAP000219-RA	XLOC_012299	TSS11174	X:4082193-4088133	1623	OK	0.633135	0.111828	1.15444	0.943492	0.29263	1.59435	OK	0.398904	-0.742725	0.457648	0.799718	no
TCONS_00014394	AGAP000220	AGAP000220-RA	XLOC_012818	TSS11686	X:4089325-4094219	2231	OK	21.7395	15.1839	28.2951	11.3867	7.75673	15.0167	OK	-0.64668	2.94736	0.00320498	0.0400259	yes
TCONS_00013754	AGAP000222	AGAP000222-RA	XLOC_012300	TSS11175	X:4133150-4163649	15181	OK	1.22793	0.815775	1.64008	1.62564	1.10603	2.14526	OK	0.280577	-1.21071	0.226008	0.587426	no
TCONS_00013755	AGAP000222	AGAP000222-RB	XLOC_012300	TSS11175	X:4133150-4163649	15028	OK	11.8579	8.18725	15.5286	8.44729	5.87356	11.021	OK	-0.339153	1.56168	0.118364	0.420866	no
TCONS_00014395	AGAP000223	AGAP000223-RA	XLOC_012819	TSS11687	X:4169108-4176611	3042	OK	5.56046	3.64307	7.47785	5.88589	3.89244	7.87933	OK	0.0568762	-0.23535	0.813937	0.971147	no
TCONS_00014396	AGAP000225	AGAP000225-RA	XLOC_012820	TSS11688	X:4180963-4238447	2154	OK	0.673895	0.174603	1.17319	1.2644	0.541576	1.98722	OK	0.629278	-1.34488	0.178665	0.519918	no
TCONS_00014398	GPROR41	AGAP000226-RA	XLOC_012822	TSS11690	X:4258019-4259409	1149	OK	0	0	0	0	0	0	NOTEST	0	0	1	1	no
TCONS_00014399	AGAP000228	AGAP000228-RA	XLOC_012823	TSS11691	X:4270080-4327087	2001	OK	7.24703	4.63575	9.85831	8.27772	5.41133	11.1441	OK	0.132975	-0.532176	0.594604	0.879384	no
TCONS_00013758	GPROR52	AGAP000230-RA	XLOC_012303	TSS11176	X:4332623-4333934	1164	OK	0.669291	0	1.34115	1.8103	0.597533	3.02306	OK	0.995027	-1.64897	0.0991538	0.383076	no
TCONS_00014401	AGAP000232	AGAP000232-RA	XLOC_012825	TSS11693	X:4345317-4352646	3849	OK	3.23506	2.06911	4.40101	5.27883	3.54743	7.01023	OK	0.489657	-2.00963	0.0444708	0.240184	no
TCONS_00014402	AGAP000233	AGAP000233-RA	XLOC_012826	TSS11694	X:4379329-4384049	3003	OK	3.46301	2.11329	4.81273	5.21732	3.3816	7.05305	OK	0.409847	-1.56109	0.118503	0.420885	no
TCONS_00014403	AGAP000234	AGAP000234-RA	XLOC_012827	TSS11695	X:4388903-4408998	2429	OK	6.73186	4.35228	9.11145	8.15579	5.40449	10.9071	OK	0.191876	-0.78538	0.432231	0.783492	no
TCONS_00013760	AGAP000235	AGAP000235-RA	XLOC_012305	TSS11177	X:4414894-4430025	2379	OK	40.6908	28.5169	52.8648	67.7699	46.9582	88.5816	OK	0.510116	-2.37962	0.0173307	0.133384	no
TCONS_00013762	AGAP000235	AGAP000235-RB	XLOC_012305	TSS11177	X:4414894-4430025	2145	OK	0	0	0	0.983835	0.376747	1.59092	OK	1.79769e+308	1.79769e+308	0.000595224	0.010687	yes
TCONS_00013761	AGAP000235	AGAP000235-RC	XLOC_012305	TSS11177	X:4414894-4430025	2409	OK	1.75839	0.887125	2.62965	1.55535	0.762088	2.34861	OK	-0.122698	0.345104	0.730016	0.939842	no
TCONS_00013765	AGAP000236	AGAP000236-RA	XLOC_012306	TSS11180	X:4442940-4458868	2669	OK	0.828217	0.346709	1.30973	0.823313	0.350297	1.29633	OK	-0.00593885	0.0145317	0.988406	1.02244	no
TCONS_00013763	AGAP000236	AGAP000236-RB	XLOC_012306	TSS11178	X:4442940-4458868	4289	OK	2.73747	1.75254	3.72239	3.05982	1.99248	4.12716	OK	0.111323	-0.444288	0.656834	0.908063	no
TCONS_00013764	AGAP000236	AGAP000236-RC	XLOC_012306	TSS11179	X:4442940-4458868	2739	OK	3.80658	2.39347	5.21969	4.6981	3.04969	6.34651	OK	0.210426	-0.823906	0.409993	0.767662	no
TCONS_00014404	AGAP000237	AGAP000237-RA	XLOC_012828	TSS11696	X:4469804-4475405	942	OK	10.979	6.90766	15.0504	15.1259	9.91783	20.334	OK	0.320424	-1.26642	0.205363	0.559946	no
TCONS_00014405	AGAP000238	AGAP000238-RA	XLOC_012829	TSS11697	X:4494265-4496105	1665	OK	54.8231	38.4651	71.1812	44.0966	30.9392	57.2539	OK	-0.21773	1.03197	0.302085	0.673923	no
TCONS_00014406	AGAP000239	AGAP000239-RA	XLOC_012830	TSS11698	X:4504111-4505751	1509	OK	0.670746	0.118471	1.22302	0.583651	0.0896263	1.07768	OK	-0.139087	0.235571	0.813766	0.971308	no
TCONS_00013766	AGAP000240	AGAP000240-RA	XLOC_012307	TSS11181	X:4507890-4509554	1509	OK	7.62577	4.74488	10.5067	7.6372	4.80509	10.4693	OK	0.00149748	-0.00565755	0.995486	1.0235	no
TCONS_00014407	AGAP000241	AGAP000241-RA	XLOC_012831	TSS11699	X:4510138-4520051	2046	OK	75.1868	52.1627	98.2109	48.0927	33.6436	62.5418	OK	-0.446845	2.0832	0.0372327	0.213364	no
TCONS_00013767	AGAP000242	AGAP000242-RA	XLOC_012308	TSS11182	X:4521865-4522934	900	OK	4.03286	2.05189	6.01383	2.97078	1.38603	4.55553	OK	-0.30565	0.842995	0.399231	0.759289	no
TCONS_00014408	AGAP000243	AGAP000243-RA	XLOC_012832	TSS11700	X:4524426-4528482	2275	OK	4.36342	2.6566	6.07025	5.06163	3.18016	6.9431	OK	0.148431	-0.550142	0.582222	0.872988	no
TCONS_00014409	AGAP000243	AGAP000243-RB	XLOC_012832	TSS11700	X:4524426-4528482	2380	OK	1.80594	0.916019	2.69586	1.30781	0.605417	2.01021	OK	-0.322726	0.88553	0.375871	0.742834	no
TCONS_00013768	AGAP000244	AGAP000244-RA	XLOC_012309	TSS11183	X:4551073-4552449	1302	OK	0.0473252	0	0.141976	0	0	0	NOTEST	-1.79769e+308	-1.79769e+308	0.158655	1	no
TCONS_00014410	AGAP000245	AGAP000245-RA	XLOC_012833	TSS11701	X:4561818-4565900	1009	OK	16.0154	10.5196	21.5111	16.5257	10.9458	22.1056	OK	0.0313696	-0.130321	0.896312	0.995152	no
TCONS_00013769	AGAP000246	AGAP000246-RA	XLOC_012310	TSS11184	X:4567667-4569131	1296	OK	4.70376	2.67388	6.73363	2.22621	1.0507	3.40171	OK	-0.748063	2.19392	0.0282412	0.179172	no
TCONS_00014411	AGAP000247	AGAP000247-RA	XLOC_012834	TSS11702	X:4570337-4586224	2013	OK	1.11832	0.440628	1.796	1.20174	0.509187	1.8943	OK	0.0719508	-0.172077	0.863377	0.985695	no
TCONS_00014412	AGAP000247	AGAP000247-RB	XLOC_012834	TSS11703	X:4570337-4586224	898	OK	1.07002	0.206435	1.9336	0.542996	0	1.09617	OK	-0.678329	1.04383	0.296563	0.669736	no
TCONS_00013770	AGAP000248	AGAP000248-RA	XLOC_012311	TSS11185	X:4570337-4586224	1803	OK	4.00966	2.35948	5.65985	4.98936	3.07757	6.90116	OK	0.218601	-0.777503	0.436862	0.7866	no
TCONS_00014413	AGAP000249	AGAP000249-RA	XLOC_012835	TSS11704	X:4593068-4595917	1907	OK	16.8847	11.5461	22.2232	13.9059	9.43261	18.3792	OK	-0.194091	0.860613	0.389451	0.753577	no
TCONS_00013771	AGAP000250	AGAP000250-RA	XLOC_012312	TSS11186	X:4598046-4599803	1484	OK	6.58716	4.01169	9.16263	6.0267	3.66965	8.38376	OK	-0.0889223	0.32159	0.747764	0.948245	no
TCONS_00014414	AGAP000251	AGAP000251-RA	XLOC_012836	TSS11705	X:4601135-4604672	2578	OK	1.87858	0.999374	2.75778	3.75727	2.31194	5.20259	OK	0.693176	-2.28841	0.0221139	0.153011	no
TCONS_00013772	AGAP000252	AGAP000252-RA	XLOC_012313	TSS11187	X:4606869-4611233	2876	OK	34.3572	24.0427	44.6716	32.9146	23.0225	42.8068	OK	-0.0428941	0.201951	0.839955	0.980863	no
TCONS_00014415	AGAP000253	AGAP000253-RA	XLOC_012837	TSS11706	X:4606869-4611233	1340	OK	53.5877	37.6033	69.5721	46.5998	32.6699	60.5298	OK	-0.139723	0.661736	0.508141	0.833703	no
TCONS_00013774	AGAP000254	AGAP000254-RA	XLOC_012315	TSS11188	X:4773427-4792432	1839	OK	10.4676	6.96874	13.9665	11.8762	7.99739	15.755	OK	0.126246	-0.540286	0.589	0.87631	no
TCONS_00013775	AGAP000254	AGAP000254-RB	XLOC_012315	TSS11188	X:4773427-4792432	1839	OK	0.400004	0.0331073	0.7669	0.12625	0	0.297101	OK	-1.15321	1.4108	0.158303	0.491103	no
TCONS_00014420	AGAP000255	AGAP000255-RA	XLOC_012838	TSS11710	X:4818588-4894449	3389	OK	0.524419	0.186886	0.861952	0.717425	0.310803	1.12405	OK	0.313378	-0.730813	0.464893	0.805714	no
TCONS_00014417	AGAP000255	AGAP000255-RB	XLOC_012838	TSS11708	X:4818588-4894449	3529	OK	2.57677	1.57539	3.57815	4.81154	3.18987	6.43322	OK	0.624481	-2.42794	0.0151847	0.122912	no
TCONS_00014419	AGAP000255	AGAP000255-RC	XLOC_012838	TSS11709	X:4818588-4894449	3487	OK	5.18152	3.44121	6.92183	4.35969	2.85912	5.86026	OK	-0.172697	0.718208	0.472629	0.811355	no
TCONS_00014416	AGAP000255	AGAP000255-RD	XLOC_012838	TSS11707	X:4818588-4894449	3104	OK	9.78361	6.73857	12.8286	9.42538	6.48822	12.3625	OK	-0.0373017	0.169388	0.865492	0.986598	no
TCONS_00014418	AGAP000255	AGAP000255-RE	XLOC_012838	TSS11708	X:4818588-4894449	3613	OK	2.3644	1.43064	3.29817	0.379642	0.11216	0.647124	OK	-1.82905	4.52905	5.92508e-06	0.000197129	yes
TCONS_00014421	AGAP000256	AGAP000256-RA	XLOC_012839	TSS11711	X:4900440-4905540	2574	OK	0.349469	0.0452119	0.653727	0.36426	0.0559362	0.672583	OK	0.0414512	-0.0682735	0.945568	1.00935	no
TCONS_00014422	AGAP000258	AGAP000258-RA	XLOC_012840	TSS11712	X:4908860-4910385	1425	OK	13.1062	8.65051	17.5619	12.9401	8.57528	17.3048	OK	-0.0127601	0.053288	0.957502	1.01279	no
TCONS_00013777	AGAP000260	AGAP000260-RA	XLOC_012317	TSS11190	X:4916102-4917787	419	OK	15.5306	8.83131	22.2299	7.99916	3.8507	12.1476	OK	-0.663475	1.96714	0.0491672	0.256902	no
TCONS_00013779	AGAP000260	AGAP000260-RB	XLOC_012317	TSS11190	X:4916102-4917787	486	OK	255.921	178.29	333.553	190.76	133.581	247.939	OK	-0.293853	1.37813	0.168162	0.504169	no
TCONS_00013778	AGAP000260	AGAP000260-RC	XLOC_012317	TSS11190	X:4916102-4917787	471	OK	295.88	205.408	386.352	252.312	175.831	328.794	OK	-0.159286	0.739904	0.459358	0.800718	no
TCONS_00013780	AGAP000260	AGAP000260-RD	XLOC_012317	TSS11190	X:4916102-4917787	434	OK	47.7648	31.8623	63.6673	48.7236	32.6254	64.8217	OK	0.0198739	-0.0847411	0.932467	1.00655	no
TCONS_00013781	AGAP000261	AGAP000261-RA	XLOC_012318	TSS11191	X:4919508-4921419	1766	OK	14.8517	10.1854	19.5181	16.9438	11.7171	22.1704	OK	0.131782	-0.59859	0.549446	0.857309	no
TCONS_00013782	AGAP000262	AGAP000262-RA	XLOC_012319	TSS11192	X:4925267-4930616	2790	OK	0.0444498	0	0.107311	0.576148	0.196229	0.956067	OK	2.562	-3.2838	0.00102419	0.0165174	yes
TCONS_00013784	AGAP000264	AGAP000264-RA	XLOC_012320	TSS11193	X:4937231-4952623	3856	OK	5.01372	3.34848	6.67897	5.13478	3.44922	6.82034	OK	0.0238586	-0.102182	0.918612	1.0014	no
TCONS_00013783	AGAP000264	AGAP000264-RB	XLOC_012320	TSS11193	X:4937231-4952623	3290	OK	6.7536	4.5114	8.9958	11.3134	7.81126	14.8156	OK	0.515915	-2.27311	0.0230195	0.157048	no
TCONS_00014423	AGAP000266	AGAP000266-RA	XLOC_012841	TSS11713	X:4953413-4957565	1023	OK	1.15407	0.255831	2.05231	0.225592	0	0.531601	OK	-1.63232	2.08749	0.0368437	0.211998	no
TCONS_00013785	AGAP000267	AGAP000267-RA	XLOC_012321	TSS11194	X:4953413-4957565	1422	OK	11.239	7.35241	15.1257	13.9085	9.3324	18.4846	OK	0.213106	-0.892917	0.371901	0.739602	no
TCONS_00014424	AGAP000268	AGAP000268-RA	XLOC_012842	TSS11714	X:4962166-4963111	837	OK	2.4983	0.920129	4.07647	1.70209	0.488966	2.91521	OK	-0.383753	0.805885	0.420309	0.773496	no
TCONS_00014425	AGAP000269	AGAP000269-RA	XLOC_012843	TSS11715	X:4978231-4981700	2045	OK	4.51108	2.69905	6.32312	5.64394	3.52414	7.76375	OK	0.224045	-0.814821	0.415175	0.769521	no
TCONS_00013786	AGAP000270	AGAP000270-RA	XLOC_012322	TSS11195	X:4983466-4985283	1752	OK	18.2115	12.5749	23.8482	22.6349	15.7819	29.4878	OK	0.217436	-1.00441	0.315183	0.686118	no
TCONS_00013787	AGAP000271	AGAP000271-RA	XLOC_012323	TSS11196	X:4986970-4991997	3554	OK	1.86215	1.04993	2.67437	3.19739	1.99932	4.39546	OK	0.540605	-1.8803	0.0600676	0.290174	no
TCONS_00013788	AGAP000272	AGAP000272-RA	XLOC_012324	TSS11197	X:4994392-4996244	1753	OK	13.9174	9.42237	18.4125	15.9108	10.8767	20.9449	OK	0.133858	-0.592119	0.553771	0.860351	no
TCONS_00013789	AGAP000273	AGAP000273-RA	XLOC_012325	TSS11198	X:4997981-5005862	5373	OK	11.1757	7.82184	14.5296	10.1435	7.09781	13.1893	OK	-0.096905	0.456536	0.648004	0.902351	no
TCONS_00014426	AGAP000274	AGAP000274-RA	XLOC_012844	TSS11716	X:5005957-5006816	789	OK	39.072	26.7281	51.4159	24.0818	15.9792	32.1845	OK	-0.483949	2.09711	0.0359835	0.208563	no
TCONS_00014427	AGAP000275	AGAP000275-RA	XLOC_012845	TSS11717	X:5008875-5020582	1710	OK	4.93585	2.88889	6.98281	5.00776	2.9779	7.03763	OK	0.0144647	-0.0498864	0.960213	1.01363	no
TCONS_00014429	AGAP000277	AGAP000277-RA	XLOC_012847	TSS11719	X:5028369-5034922	1894	OK	0.717935	0.196267	1.2396	0.554453	0.118183	0.990723	OK	-0.258397	0.48252	0.629437	0.894277	no
TCONS_00014430	OBP9	AGAP000278-RA	XLOC_012848	TSS11720	X:5035247-5036100	773	OK	102.681	72.0162	133.346	77.9928	54.7067	101.279	OK	-0.275012	1.30248	0.192752	0.542119	no
TCONS_00014431	OBP8	AGAP000279-RA	XLOC_012849	TSS11721	X:5036743-5037431	531	OK	0.388553	0	0.957197	0	0	0	NOTEST	-1.79769e+308	-1.79769e+308	0.0858764	1	no
TCONS_00014433	AGAP000280	AGAP000280-RA	XLOC_012850	TSS11723	X:5040237-5043715	2505	OK	6.58348	4.33757	8.82939	7.97038	5.35332	10.5875	OK	0.191169	-0.807492	0.419383	0.772465	no
TCONS_00014432	AGAP000280	AGAP000280-RB	XLOC_012850	TSS11722	X:5040237-5043715	2429	OK	6.27631	4.06093	8.49168	6.51476	4.25875	8.77077	OK	0.0372885	-0.150819	0.880118	0.99115	no
TCONS_00014434	AGAP000281	AGAP000281-RA	XLOC_012851	TSS11724	X:5045650-5068835	2053	OK	9.71006	6.45105	12.9691	6.25321	3.98363	8.52279	OK	-0.440068	1.7804	0.0750107	0.330037	no
TCONS_00013790	AGAP000283	AGAP000283-RA	XLOC_012326	TSS11199	X:5109871-5111961	1509	OK	5.09939	3.05791	7.14087	7.92435	5.1008	10.7479	OK	0.440819	-1.64504	0.0999623	0.384442	no
TCONS_00014435	AGAP000284	AGAP000284-RA	XLOC_012852	TSS11725	X:5112277-5114815	1574	OK	2.9625	1.49612	4.42889	2.61851	1.29498	3.94203	OK	-0.123432	0.348947	0.727129	0.939943	no
TCONS_00014436	AGAP000285	AGAP000285-RA	XLOC_012853	TSS11726	X:5115539-5119032	1774	OK	16.0402	10.8562	21.2241	20.1401	13.8556	26.4247	OK	0.227619	-1.01335	0.310894	0.682288	no
TCONS_00013791	AGAP000286	AGAP000286-RA	XLOC_012327	TSS11200	X:5120384-5123598	2284	OK	2.2445	1.18183	3.30716	2.28565	1.22628	3.34503	OK	0.01817	-0.0548483	0.956259	1.01274	no
TCONS_00014437	AGAP000287	AGAP000287-RA	XLOC_012854	TSS11727	X:5120384-5123598	1115	OK	10.4249	6.59395	14.2559	7.64628	4.66241	10.6301	OK	-0.30998	1.15658	0.247446	0.61346	no
TCONS_00014438	AGAP000288	AGAP000288-RA	XLOC_012855	TSS11728	X:5124881-5126231	1264	OK	5.83104	3.46101	8.20107	6.07529	3.66746	8.48311	OK	0.0410341	-0.144563	0.885056	0.99239	no
TCONS_00014439	AGAP000289	AGAP000289-RA	XLOC_012856	TSS11729	X:5127464-5128808	1276	OK	5.34701	3.11018	7.58385	5.16794	3.02436	7.31152	OK	-0.0340628	0.115642	0.907936	0.998352	no
TCONS_00014440	AGAP000290	AGAP000290-RA	XLOC_012857	TSS11730	X:5130425-5139456	1600	OK	9.26522	5.91441	12.616	4.1133	2.31532	5.91128	OK	-0.812041	2.86268	0.00420077	0.0490321	yes
TCONS_00013792	AGAP000291	AGAP000291-RA	XLOC_012328	TSS11201	X:5130425-5139456	1855	OK	57.0558	39.7434	74.3682	56.4373	39.3912	73.4833	OK	-0.0109002	0.0509201	0.959389	1.01352	no
TCONS_00014441	AGAP000292	AGAP000292-RA	XLOC_012858	TSS11731	X:5148797-5160081	2910	OK	17.7883	12.4524	23.1242	18.6423	13.0673	24.2174	OK	0.0468943	-0.221424	0.824763	0.974251	no
TCONS_00013793	AGAP000293	AGAP000293-RA	XLOC_012329	TSS11202	X:5199637-5204600	2103	OK	0.117198	0	0.288716	0.867468	0.269051	1.46589	OK	2.00172	-2.47442	0.0133454	0.111734	no
TCONS_00014442	AGAP000294	AGAP000294-RA	XLOC_012859	-	X:5276737-5278291	1554	OK	5.35449	3.18584	7.52313	8.11295	5.18456	11.0413	OK	0.415527	-1.53185	0.125559	0.432145	no
TCONS_00013794	AGAP000295	AGAP000295-RA	XLOC_012330	TSS11203	X:5299611-5307784	978	OK	25.5428	17.0866	33.999	26.739	18.0361	35.442	OK	0.0457696	-0.197173	0.843693	0.98107	no
TCONS_00013795	AGAP000296	AGAP000296-RA	XLOC_012331	TSS11204	X:5311762-5312670	824	OK	93.6861	65.7573	121.615	72.1264	50.4765	93.7763	OK	-0.26153	1.23641	0.216307	0.574944	no
TCONS_00013796	AGAP000297	AGAP000297-RA	XLOC_012332	TSS11205	X:5315566-5320730	1813	OK	49.2375	34.5675	63.9075	43.5352	30.5502	56.5203	OK	-0.123086	0.583922	0.559272	0.86224	no
TCONS_00013797	AGAP000298	AGAP000298-RA	XLOC_012333	TSS11206	X:5324596-5325464	582	OK	1.44953	0.0976922	2.80136	1.94736	0.374343	3.52038	OK	0.295239	-0.478588	0.632232	0.895839	no
TCONS_00013798	AGAP000299	AGAP000299-RA	XLOC_012334	TSS11207	X:5327169-5337482	667	OK	8.39375	4.69687	12.0906	10.2612	6.02498	14.4975	OK	0.200886	-0.665549	0.5057	0.83196	no
TCONS_00014443	AGAP000300	AGAP000300-RA	XLOC_012860	TSS11732	X:5338076-5360330	6844	OK	14.3979	10.0819	18.7138	15.5621	10.8709	20.2533	OK	0.0777587	-0.365818	0.714501	0.933906	no
TCONS_00013799	AGAP000301	AGAP000301-RA	XLOC_012335	TSS11208	X:5338076-5360330	3288	OK	9.63354	6.65289	12.6142	4.08242	2.66012	5.50471	OK	-0.858562	3.68521	0.000228518	0.0046273	yes
TCONS_00014444	AGAP000303	AGAP000303-RA	XLOC_012861	TSS11733	X:5365576-5371383	3228	OK	0.354733	0.0756122	0.633854	0.500461	0.159797	0.841124	OK	0.344163	-0.661583	0.508239	0.83354	no
TCONS_00013801	AGAP000304	AGAP000304-RA	XLOC_012336	TSS11210	X:5401644-5405666	2134	OK	1.27121	0.553028	1.98939	0.670693	0.196197	1.14519	OK	-0.639413	1.41249	0.157806	0.49028	no
TCONS_00013802	AGAP000304	AGAP000304-RB	XLOC_012336	TSS11211	X:5401644-5405666	2287	OK	40.8332	28.6374	53.0291	20.2795	14.1456	26.4134	OK	-0.699887	3.29296	0.000991383	0.0161112	yes
TCONS_00013800	AGAP000304	AGAP000304-RC	XLOC_012336	TSS11209	X:5401644-5405666	2382	OK	23.7651	16.6487	30.8815	32.098	22.5084	41.6877	OK	0.300577	-1.42117	0.155267	0.48705	no
TCONS_00013803	AGAP000305	AGAP000305-RA	XLOC_012337	-	X:5410361-5411262	901	OK	142.448	99.2204	185.675	112.117	78.4172	145.816	OK	-0.239434	1.12115	0.262225	0.634587	no
TCONS_00013804	AGAP000306	AGAP000306-RA	XLOC_012338	TSS11212	X:5417552-5421955	704	OK	26.3228	17.5466	35.099	30.7047	20.7814	40.628	OK	0.153981	-0.663229	0.507184	0.83278	no
TCONS_00014446	AGAP000307	AGAP000307-RA	XLOC_012863	TSS11734	X:5433338-5444836	3534	OK	4.13635	2.66818	5.60453	6.52799	4.40549	8.65049	OK	0.456284	-1.89584	0.0579809	0.28399	no
TCONS_00013805	AGAP000308	AGAP000308-RA	XLOC_012339	TSS11213	X:5447850-5449889	1965	OK	47.4341	33.2457	61.6226	57.4445	40.092	74.7969	OK	0.191477	-0.900828	0.36768	0.735475	no
TCONS_00014447	AGAP000309	AGAP000309-RA	XLOC_012864	TSS11735	X:5452490-5458462	2835	OK	1.02786	0.44666	1.60907	0.943899	0.404297	1.4835	OK	-0.0852176	0.211963	0.832136	0.978039	no
TCONS_00013806	AGAP000310	AGAP000310-RA	XLOC_012340	TSS11214	X:5468372-5469640	1182	OK	8.9035	5.56734	12.2397	9.96103	6.36557	13.5565	OK	0.112236	-0.431447	0.666143	0.910801	no
TCONS_00013807	AGAP000311	AGAP000311-RA	XLOC_012341	TSS11215	X:5474525-5479640	2095	OK	7.10198	4.53754	9.66642	5.00655	3.06503	6.94807	OK	-0.349626	1.31965	0.186953	0.534102	no
TCONS_00013808	AGAP000312	AGAP000312-RA	XLOC_012342	TSS11216	X:5489430-5491381	669	OK	10.3038	5.93936	14.6682	19.6713	12.6212	26.7214	OK	0.646649	-2.33087	0.01976	0.142885	no
TCONS_00014449	AGAP000313	AGAP000313-RA	XLOC_012866	TSS11737	X:5495762-5503866	2207	OK	86.6185	59.8167	113.42	58.822	40.967	76.6769	OK	-0.386998	1.78565	0.0741555	0.327639	no
TCONS_00014451	AGAP000314	AGAP000314-RA	XLOC_012867	TSS11738	X:5511708-5522791	6315	OK	2.52269	1.6309	3.41449	2.81848	1.85433	3.78263	OK	0.110871	-0.450765	0.652159	0.904955	no
TCONS_00014450	AGAP000314	AGAP000314-RB	XLOC_012867	TSS11738	X:5511708-5522791	6324	OK	0.234699	0.06318	0.406218	0.0806434	0	0.166587	OK	-1.06827	1.65337	0.0982551	0.380765	no
TCONS_00013962	CLIPC6	AGAP000315-RA	XLOC_012461	TSS11342	X:10090323-10093280	1667	OK	23.0013	15.909	30.0935	11.0178	7.29196	14.7437	OK	-0.736033	3.21666	0.00129694	0.0199515	yes
TCONS_00013809	AGAP000316	AGAP000316-RA	XLOC_012343	TSS11217	X:5542939-5544636	1603	OK	8.96167	5.51635	12.407	6.87557	4.11376	9.63738	OK	-0.264982	0.953147	0.340516	0.711803	no
TCONS_00014452	AGAP000317	AGAP000317-RA	XLOC_012868	TSS11739	X:5610065-5616769	693	OK	1.82861	0.440247	3.21697	4.02275	1.80805	6.23745	OK	0.788411	-1.68133	0.0926996	0.369748	no
TCONS_00014453	AGAP000319	AGAP000319-RA	XLOC_012869	TSS11740	X:5662878-5676527	3465	OK	4.04095	2.61001	5.47189	6.29137	4.238	8.34475	OK	0.442699	-1.83853	0.0659838	0.304814	no
TCONS_00013812	AGAP000320	AGAP000320-RA	XLOC_012344	TSS11218	X:5679567-5695844	2743	OK	8.21201	5.5315	10.8925	5.67582	3.71512	7.63653	OK	-0.369382	1.55442	0.120085	0.423304	no
TCONS_00013810	AGAP000320	AGAP000320-RB	XLOC_012344	TSS11218	X:5679567-5695844	2556	OK	38.0941	26.6663	49.5218	23.2915	16.3375	30.2456	OK	-0.491969	2.32476	0.0200848	0.14441	no
TCONS_00013811	AGAP000320	AGAP000320-RC	XLOC_012344	TSS11218	X:5679567-5695844	2682	OK	18.475	12.9079	24.042	32.9895	23.108	42.871	OK	0.579772	-2.72913	0.00635017	0.0673033	no
TCONS_00013813	AGAP000321	AGAP000321-RA	XLOC_012345	TSS11219	X:5698847-5711854	2924	OK	1.8238	1.01118	2.63642	0.403009	0.102761	0.703258	OK	-1.50972	3.47826	0.000504684	0.00923142	yes
TCONS_00013814	AGAP000321	AGAP000321-RB	XLOC_012345	TSS11219	X:5698847-5711854	2831	OK	40.9917	28.5654	53.418	29.2012	20.4619	37.9404	OK	-0.339162	1.59237	0.111302	0.407881	no
TCONS_00013815	AGAP000322	AGAP000322-RA	XLOC_012346	TSS11220	X:5719129-5720938	1454	OK	14.901	10.017	19.7849	15.0038	10.1449	19.8626	OK	0.00687536	-0.0298436	0.976192	1.01829	no
TCONS_00014455	AGAP000323	AGAP000323-RA	XLOC_012871	TSS11742	X:5721024-5732178	6159	OK	0.648459	0.347805	0.949114	1.64314	1.04726	2.23903	OK	0.929766	-3.1591	0.00158257	0.0232723	yes
TCONS_00013816	AGAP000324	AGAP000324-RA	XLOC_012347	TSS11221	X:5732641-5734589	1495	OK	2.89252	1.48773	4.29732	3.57364	1.97157	5.1757	OK	0.211455	-0.639858	0.522265	0.841626	no
TCONS_00013817	AGAP000325	AGAP000325-RA	XLOC_012348	TSS11222	X:5743589-5746202	2106	OK	13.8386	9.45195	18.2253	17.3601	12.0231	22.6971	OK	0.22671	-1.02681	0.304508	0.676827	no
TCONS_00013818	AGAP000325	AGAP000325-RB	XLOC_012348	TSS11223	X:5743589-5746202	2273	OK	2.73783	1.53892	3.93674	1.01017	0.408625	1.61172	OK	-0.997047	2.69776	0.00698078	0.0716505	no
TCONS_00013819	AGAP000326	AGAP000326-RA	XLOC_012349	TSS11224	X:5748668-5749740	1000	OK	9.37698	5.62867	13.1253	8.44726	5.02614	11.8684	OK	-0.104415	0.366984	0.713631	0.933731	no
TCONS_00014457	AGAP000327	AGAP000327-RA	XLOC_012873	TSS11744	X:5751977-5755535	2094	OK	271.386	179.688	363.085	219.883	147.199	292.567	OK	-0.210446	0.890416	0.373242	0.740874	no
TCONS_00014458	AGAP000328	AGAP000328-RA	XLOC_012874	TSS11745	X:5759811-5767276	1745	OK	25.5692	17.7368	33.4017	21.087	14.5299	27.6441	OK	-0.192732	0.883095	0.377185	0.743808	no
TCONS_00013820	AGAP000329	AGAP000329-RA	XLOC_012350	TSS11225	X:5774400-5780662	2133	OK	3.19818	1.81366	4.58269	4.13469	2.48809	5.78128	OK	0.256831	-0.873247	0.382528	0.747599	no
TCONS_00014459	AGAP000330	AGAP000330-RA	XLOC_012875	TSS11746	X:5784282-5786645	1398	OK	12.6006	8.04435	17.1569	15.828	10.4337	21.2224	OK	0.228035	-0.917848	0.358699	0.728664	no
TCONS_00014460	AGAP000331	AGAP000331-RA	XLOC_012876	TSS11747	X:5789781-5813837	14137	OK	10.9188	7.57518	14.2624	8.78316	6.11771	11.4486	OK	-0.217648	1.00967	0.312653	0.68378	no
TCONS_00014461	AGAP000332	AGAP000332-RA	XLOC_012877	TSS11748	X:5846883-5855444	6520	OK	10.889	7.6434	14.1345	12.3399	8.66159	16.0181	OK	0.125085	-0.593474	0.552864	0.859574	no
TCONS_00014462	AGAP000334	AGAP000334-RA	XLOC_012878	TSS11749	X:5859196-5864325	1519	OK	10.4919	6.84786	14.136	11.6602	7.74022	15.5801	OK	0.105575	-0.436823	0.662239	0.909978	no
TCONS_00014463	AGAP000334	AGAP000334-RB	XLOC_012878	TSS11749	X:5859196-5864325	1516	OK	9.08361	5.84034	12.3269	6.80149	4.24519	9.35779	OK	-0.28933	1.11624	0.264321	0.636984	no
TCONS_00014464	AGAP000336	AGAP000336-RA	XLOC_012879	TSS11750	X:5869339-5875559	2844	OK	4.92575	3.17291	6.6786	5.5441	3.6298	7.45839	OK	0.118256	-0.476998	0.633363	0.89614	no
TCONS_00013821	AGAP000337	AGAP000337-RA	XLOC_012351	TSS11226	X:5877410-5881989	4104	OK	6.62069	4.54204	8.69934	7.66696	5.30416	10.0298	OK	0.14672	-0.667001	0.504771	0.831512	no
TCONS_00013822	AGAP000338	AGAP000338-RA	XLOC_012352	TSS11227	X:5884592-5885346	675	OK	3.40303	1.36589	5.44017	2.99406	1.16506	4.82306	OK	-0.128036	0.299397	0.764637	0.954554	no
TCONS_00014465	AGAP000339	AGAP000339-RA	XLOC_012880	TSS11751	X:5886050-5887397	1257	OK	7.46923	4.51589	10.4226	7.5579	4.62276	10.493	OK	0.0118019	-0.0425893	0.966029	1.01529	no
TCONS_00014466	AGAP000340	AGAP000340-RA	XLOC_012881	TSS11752	X:5890501-5892255	1597	OK	4.49549	2.52783	6.46316	3.42548	1.83727	5.01368	OK	-0.271834	0.852668	0.393844	0.756648	no
TCONS_00014467	GALE2	AGAP000341-RA	XLOC_012882	TSS11753	X:5898218-5899477	1023	OK	5.85676	3.1873	8.52622	11.2373	6.99523	15.4793	OK	0.651641	-2.20216	0.027654	0.176863	no
TCONS_00013823	AGAP000342	AGAP000342-RA	XLOC_012353	TSS11228	X:5899610-5902085	1499	OK	4.43446	2.56567	6.30325	7.09627	4.4734	9.71914	OK	0.470164	-1.67752	0.093441	0.371537	no
TCONS_00013824	AGAP000343	AGAP000343-RA	XLOC_012354	TSS11229	X:5905557-5911115	4127	OK	9.46534	6.5395	12.3912	9.51727	6.58723	12.4473	OK	0.00547104	-0.0250811	0.97999	1.01914	no
TCONS_00013826	CPR127	AGAP000344-RA	XLOC_012356	TSS11230	X:5961987-5967875	1350	OK	91.3122	63.7752	118.849	29.7737	20.6616	38.8858	OK	-1.12066	5.21648	1.82353e-07	9.13637e-06	yes
TCONS_00013827	CPR127	AGAP000344-RB	XLOC_012356	TSS11230	X:5961987-5967875	1434	OK	2.4503	1.15696	3.74365	1.07055	0.318322	1.82278	OK	-0.828037	1.88442	0.0595077	0.289122	no
TCONS_00013828	CPR126	AGAP000345-RA	XLOC_012357	TSS11231	X:5983740-5996498	1412	OK	23.2345	15.8124	30.6566	8.30719	5.11349	11.5009	OK	-1.02852	4.11533	3.86628e-05	0.000980179	yes
TCONS_00013829	CPR126	AGAP000345-RB	XLOC_012357	TSS11232	X:5983740-5996498	778	OK	2.32347	0.792893	3.85405	0	0	0	OK	-1.79769e+308	-1.79769e+308	0.00119842	0.0187315	yes
TCONS_00013830	SPZ1	AGAP000346-RA	XLOC_012358	TSS11233	X:6123698-6130874	1387	OK	20.5519	14.0064	27.0973	9.86879	6.3442	13.3934	OK	-0.733576	3.066	0.00216943	0.0299235	yes
TCONS_00014469	CAPA	AGAP000347-RA	XLOC_012884	TSS11755	X:6135742-6139283	1583	OK	23.3809	16.1138	30.6481	28.7159	19.9815	37.4502	OK	0.20553	-0.945221	0.344546	0.715626	no
TCONS_00014470	AGAP000348	AGAP000348-RA	XLOC_012885	TSS11756	X:6141380-6154000	3839	OK	16.9011	11.8572	21.945	12.219	8.52864	15.9094	OK	-0.324388	1.528	0.126513	0.434365	no
TCONS_00013831	AGAP000349	AGAP000349-RA	XLOC_012359	TSS11234	X:6166031-6176862	1689	OK	5.94097	3.63708	8.24486	6.50457	4.0719	8.93724	OK	0.0906323	-0.33645	0.736531	0.943344	no
TCONS_00014471	GPRNPY1	AGAP000351-RB	XLOC_012886	TSS11757	X:6187879-6277170	1906	OK	2.0473	0.966828	3.12777	1.14487	0.420132	1.86961	OK	-0.581229	1.41046	0.158403	0.491054	no
TCONS_00014472	AGAP000352	AGAP000352-RA	XLOC_012887	TSS11758	X:6187879-6277170	1065	OK	0.658484	0.025839	1.29113	0.315286	0	0.704491	OK	-0.736461	0.941605	0.346395	0.71782	no
TCONS_00013832	AGAP000354	AGAP000354-RA	XLOC_012360	TSS11235	X:6307403-6318998	3283	OK	32.5297	22.7388	42.3205	29.294	20.5047	38.0833	OK	-0.104769	0.493046	0.62198	0.890469	no
TCONS_00013833	AGAP000354	AGAP000354-RB	XLOC_012360	TSS11235	X:6307403-6318998	3354	OK	0.652273	0.256916	1.04763	1.04966	0.508943	1.59038	OK	0.475761	-1.1962	0.23162	0.594696	no
TCONS_00014473	AGAP000355	AGAP000355-RA	XLOC_012888	TSS11759	X:6328083-6330848	1452	OK	6.17843	3.76203	8.59482	6.01408	3.68184	8.34633	OK	-0.0269593	0.097897	0.922014	1.00253	no
TCONS_00013834	AGAP000356	AGAP000356-RA	XLOC_012361	TSS11236	X:6349293-6351219	801	OK	5.16077	2.64723	7.67431	4.38689	2.19615	6.57763	OK	-0.162465	0.465805	0.641355	0.899216	no
TCONS_00014474	AGAP000357	AGAP000357-RA	XLOC_012889	TSS11760	X:6349293-6351219	897	OK	25.6909	17.1021	34.2797	26.4737	17.7259	35.2214	OK	0.0300154	-0.127711	0.898378	0.995528	no
TCONS_00013835	AGAP000358	AGAP000358-RA	XLOC_012362	TSS11237	X:6354575-6355649	908	OK	91.2798	64.016	118.544	97.5063	68.2929	126.72	OK	0.0659876	-0.311957	0.755073	0.951328	no
TCONS_00014475	AGAP000359	AGAP000359-RA	XLOC_012890	TSS11761	X:6358176-6368050	1572	OK	12.7556	8.46415	17.0472	5.527	3.31766	7.73634	OK	-0.836329	3.20141	0.00136756	0.0208606	yes
TCONS_00013836	AGAP000360	AGAP000360-RA	XLOC_012363	TSS11238	X:6486708-6500088	4356	OK	1.71118	0.972732	2.44963	1.93706	1.13933	2.73479	OK	0.123988	-0.415706	0.677625	0.917493	no
TCONS_00013837	AGAP000361	AGAP000361-RA	XLOC_012364	TSS11239	X:6545137-6548184	2940	OK	5.82687	3.83073	7.82302	5.72308	3.77259	7.67357	OK	-0.0179734	0.0743888	0.940701	1.00797	no
TCONS_00014476	AGAP000363	AGAP000363-RA	XLOC_012891	TSS11762	X:6750255-6756976	4437	OK	13.2812	9.30972	17.2527	13.9782	9.81128	18.1451	OK	0.0511457	-0.24226	0.808578	0.969957	no
TCONS_00014477	AGAP000364	AGAP000364-RA	XLOC_012892	TSS11763	X:6757012-6761967	2954	OK	7.83515	5.30188	10.3684	7.15398	4.82503	9.48292	OK	-0.0909516	0.396458	0.691767	0.924203	no
TCONS_00014478	AGAP000365	AGAP000365-RA	XLOC_012893	TSS11764	X:6766781-6768218	1240	OK	29.4395	20.3198	38.5593	20.4257	13.8587	26.9926	OK	-0.365546	1.63752	0.101521	0.387381	no
TCONS_00014479	AGAP000366	AGAP000366-RA	XLOC_012894	TSS11765	X:6771322-6772153	747	OK	12.4383	7.54634	17.3303	7.51711	4.14718	10.887	OK	-0.503602	1.68888	0.0912416	0.366238	no
TCONS_00014480	AGAP000367	AGAP000367-RA	XLOC_012895	TSS11766	X:6773086-6774793	1552	OK	51.4068	36.0648	66.7488	43.1328	30.269	55.9966	OK	-0.175486	0.831854	0.405492	0.765224	no
TCONS_00013838	AGAP000368	AGAP000368-RA	XLOC_012365	TSS11240	X:6777034-6802684	10217	OK	2.06049	1.37126	2.74973	2.90752	1.98881	3.82623	OK	0.344356	-1.49674	0.134462	0.447242	no
TCONS_00014481	GPRNNA10	AGAP000369-RA	XLOC_012896	TSS11767	X:6777034-6802684	1539	OK	0.240226	0	0.557108	0.479527	0.00259911	0.956455	OK	0.69122	-0.836812	0.402698	0.762223	no
TCONS_00014482	AGAP000372	AGAP000372-RA	XLOC_012897	TSS11768	X:6807762-6813322	3115	OK	3.31837	2.05363	4.58311	4.24757	2.7341	5.76103	OK	0.246873	-0.946328	0.343981	0.715743	no
TCONS_00014483	AGAP000374	AGAP000374-RA	XLOC_012898	TSS11769	X:6848266-6860655	6165	OK	0.707751	0.353513	1.06199	0.852064	0.456109	1.24802	OK	0.18557	-0.543413	0.586845	0.875365	no
TCONS_00013839	AGAP000375	AGAP000375-RA	XLOC_012366	TSS11241	X:6864348-6866041	1264	OK	175.96	121.125	230.795	140.907	97.4373	184.376	OK	-0.222156	1.01325	0.310943	0.682277	no
TCONS_00013840	AGAP000376	AGAP000376-RA	XLOC_012367	TSS11242	X:6869813-6872985	2123	OK	16.7846	11.5798	21.9894	9.5027	6.35338	12.652	OK	-0.568887	2.50686	0.0121808	0.106266	no
TCONS_00014484	AGAP000377	AGAP000377-RA	XLOC_012899	TSS11770	X:6873928-6876076	1800	OK	1.8914	0.892687	2.89012	0.776592	0.223095	1.33009	OK	-0.890158	2.00709	0.0447402	0.240818	no
TCONS_00013841	AGAP000378	AGAP000378-RA	XLOC_012368	TSS11243	X:6881383-6892724	2543	OK	44.1949	30.765	57.6249	56.2441	38.8497	73.6384	OK	0.241091	-1.1121	0.266093	0.638341	no
TCONS_00013842	PBD3	AGAP000379-RA	XLOC_012369	-	X:6897855-6899358	1503	OK	0.220783	0	0.491128	0	0	0	NOTEST	-1.79769e+308	-1.79769e+308	0.0511986	1	no
TCONS_00014485	AGAP000380	AGAP000380-RA	XLOC_012900	TSS11771	X:6905028-6928907	2295	OK	12.476	8.47778	16.4742	7.38308	4.83593	9.93023	OK	-0.524615	2.22824	0.0258644	0.169173	no
TCONS_00014486	AGAP000380	AGAP000380-RB	XLOC_012900	TSS11772	X:6905028-6928907	2395	OK	15.3412	10.5801	20.1024	14.3962	9.91931	18.8731	OK	-0.0635814	0.289438	0.772247	0.957172	no
TCONS_00013843	CPF4	AGAP000382-RA	XLOC_012370	TSS11244	X:6943072-6944078	537	OK	0	0	0	0	0	0	NOTEST	0	0	1	1	no
TCONS_00014487	AGAP000383	AGAP000383-RA	XLOC_012901	TSS11773	X:6974258-7037977	2442	OK	0.31137	0.0131257	0.609613	0.350118	0.0352806	0.664955	OK	0.117289	-0.178549	0.858292	0.984233	no
TCONS_00014488	AGAP000384	AGAP000384-RA	XLOC_012902	TSS11774	X:7063082-7070395	4878	OK	3.59924	2.37309	4.82539	5.51086	3.76345	7.25828	OK	0.426	-1.83068	0.067149	0.308511	no
TCONS_00013846	AGAP000385	AGAP000385-RA	XLOC_012372	TSS11247	X:7074831-7083087	2686	OK	0	0	0	1.24093	0.598198	1.88365	OK	1.79769e+308	1.79769e+308	5.63617e-05	0.00135567	yes
TCONS_00013847	AGAP000385	AGAP000385-RB	XLOC_012372	TSS11247	X:7074831-7083087	2718	OK	2.37698	1.35646	3.3975	4.77978	3.06847	6.49109	OK	0.698564	-2.4992	0.0124475	0.107556	no
TCONS_00013845	AGAP000385	AGAP000385-RC	XLOC_012372	TSS11246	X:7074831-7083087	2999	OK	5.7228	3.76499	7.6806	6.65578	4.45098	8.86059	OK	0.151029	-0.634302	0.525884	0.844024	no
TCONS_00013848	AGAP000385	AGAP000385-RD	XLOC_012372	TSS11247	X:7074831-7083087	2706	OK	20.6417	14.4548	26.8285	14.385	9.99487	18.7752	OK	-0.361122	1.68844	0.0913259	0.36646	no
TCONS_00014489	AGAP000386	AGAP000386-RA	XLOC_012903	TSS11775	X:7083141-7096399	1926	OK	2.16859	1.05548	3.28169	3.85908	2.22447	5.49369	OK	0.576354	-1.73212	0.0832523	0.348977	no
TCONS_00014490	AGAP000387	AGAP000387-RA	XLOC_012904	TSS11776	X:7114417-7115594	1080	OK	2.30736	0.864078	3.75065	3.99281	1.97533	6.01028	OK	0.54839	-1.36399	0.17257	0.511695	no
TCONS_00013849	TRAF6	AGAP000388-RA	XLOC_012373	TSS11248	X:7118527-7120376	1437	OK	2.48214	1.19525	3.76902	3.96728	2.22416	5.71041	OK	0.468962	-1.38012	0.16755	0.503165	no
TCONS_00014491	AGAP000389	AGAP000389-RA	XLOC_012905	TSS11777	X:7124537-7152466	7236	OK	2.04059	1.33294	2.74823	2.02743	1.32994	2.72492	OK	-0.00646974	0.0264891	0.978867	1.01898	no
TCONS_00014492	AGAP000390	AGAP000390-RA	XLOC_012906	TSS11778	X:7157707-7167818	3945	OK	3.58729	2.29016	4.88443	6.93347	4.71385	9.1531	OK	0.658963	-2.72895	0.00635359	0.0672833	no
TCONS_00014493	AGAP000391	AGAP000391-RA	XLOC_012907	TSS11779	X:7185242-7188050	1758	OK	7.41397	4.70333	10.1246	8.55582	5.56249	11.5492	OK	0.143247	-0.566151	0.571291	0.869663	no
TCONS_00013850	AGAP000392	AGAP000392-RA	XLOC_012374	TSS11249	X:7190192-7191535	1260	OK	19.8646	13.4776	26.2517	22.898	15.6832	30.1127	OK	0.142107	-0.631338	0.527819	0.845418	no
TCONS_00013852	AGAP000393	AGAP000393-RA	XLOC_012375	TSS11251	X:7193218-7195884	1030	OK	140.61	98.1894	183.03	108.284	75.8229	140.746	OK	-0.261227	1.22842	0.219288	0.578502	no
TCONS_00013851	AGAP000393	AGAP000393-RB	XLOC_012375	TSS11250	X:7193218-7195884	1040	OK	3.28648	1.4588	5.11416	6.6153	3.72363	9.50697	OK	0.699568	-1.978	0.047929	0.253356	no
TCONS_00013853	AGAP000394	AGAP000394-RA	XLOC_012376	TSS11252	X:7199444-7201387	1797	OK	10.4448	6.88981	13.9998	12.1984	8.18033	16.2164	OK	0.1552	-0.655337	0.512251	0.835687	no
TCONS_00014495	AGAP000395	AGAP000395-RA	XLOC_012909	TSS11781	X:7231459-7232678	1141	OK	6.99693	4.13897	9.85489	5.15551	2.89895	7.41206	OK	-0.305406	1.02027	0.307602	0.679179	no
TCONS_00013854	TPX1	AGAP000396-RA	XLOC_012377	TSS11253	X:7239848-7241015	985	OK	62.1796	43.5094	80.8498	51.5287	35.9487	67.1087	OK	-0.187888	0.881857	0.377854	0.744201	no
TCONS_00014496	AGAP000397	AGAP000397-RA	XLOC_012910	TSS11782	X:7243063-7245703	2555	OK	5.15598	3.31115	7.00081	8.12529	5.45988	10.7907	OK	0.454824	-1.87394	0.0609389	0.291715	no
TCONS_00013855	AGAP000398	AGAP000398-RA	XLOC_012378	TSS11254	X:7247164-7248485	1091	OK	1.68691	0.556807	2.81702	2.45342	1.05087	3.85597	OK	0.374583	-0.850661	0.394958	0.757182	no
TCONS_00014498	AGAP000399	AGAP000399-RA	XLOC_012911	TSS11783	X:7252390-7270283	1571	OK	7.01857	4.40739	9.62975	10.3122	6.80556	13.8187	OK	0.384763	-1.52675	0.126822	0.434955	no
TCONS_00014497	AGAP000399	AGAP000399-RB	XLOC_012911	TSS11783	X:7252390-7270283	1855	OK	32.2381	22.602	41.8742	45.5261	31.9215	59.1306	OK	0.345136	-1.63315	0.102437	0.389002	no
TCONS_00013856	AGAP000400	AGAP000400-RA	XLOC_012379	TSS11255	X:7272596-7275902	2238	OK	15.8385	10.9427	20.7344	20.0242	13.9779	26.0706	OK	0.234499	-1.08536	0.277764	0.64998	no
TCONS_00014500	AGAP000401	AGAP000401-RA	XLOC_012913	TSS11784	X:7276545-7277421	810	OK	0.925316	0.0390065	1.81163	0.939394	0.0633113	1.81548	OK	0.0150996	-0.0225895	0.981978	1.02021	no
TCONS_00014501	AGAP000402	AGAP000402-RA	XLOC_012914	TSS11785	X:7278896-7280040	1065	OK	10.4045	6.43646	14.3725	8.40534	5.07404	11.7366	OK	-0.21337	0.775856	0.437834	0.786785	no
TCONS_00014502	AGAP000403	AGAP000403-RA	XLOC_012915	TSS11786	X:7288291-7291716	2616	OK	15.9647	11.1294	20.8	21.3368	14.9679	27.7057	OK	0.290055	-1.36418	0.17251	0.511756	no
TCONS_00014503	AGAP000405	AGAP000405-RA	XLOC_012916	TSS11787	X:7299084-7303866	2712	OK	5.7084	3.69818	7.71862	4.86822	3.10132	6.63512	OK	-0.15921	0.629653	0.528922	0.846115	no
TCONS_00013857	AGAP000406	AGAP000406-RA	XLOC_012380	TSS11256	X:7310218-7318863	4626	OK	4.89096	3.31648	6.46545	6.54016	4.5121	8.56822	OK	0.290572	-1.30017	0.193544	0.54314	no
TCONS_00014504	AGAP000407	AGAP000407-RA	XLOC_012917	TSS11788	X:7325612-7331429	2955	OK	25.2174	17.6875	32.7473	29.6081	20.7518	38.4644	OK	0.160512	-0.759552	0.447522	0.793508	no
TCONS_00013858	AGAP000408	AGAP000408-RA	XLOC_012381	TSS11257	X:7334402-7335498	879	OK	0	0	0	0	0	0	NOTEST	0	0	1	1	no
TCONS_00013859	AGAP000410	AGAP000410-RA	XLOC_012382	TSS11258	X:7356911-7369332	3706	OK	9.21154	6.36073	12.0623	9.03589	6.2466	11.8252	OK	-0.0192525	0.0880892	0.929806	1.00514	no
TCONS_00014505	AGAP000411	AGAP000411-RA	XLOC_012918	TSS11789	X:7378462-7382141	3276	OK	0.0589682	0	0.145268	0.540534	0.189934	0.891134	OK	2.21556	-2.76809	0.00563863	0.0615105	no
TCONS_00013860	AGAP000412	AGAP000412-RA	XLOC_012383	TSS11259	X:7385775-7392182	3252	OK	21.8204	15.326	28.3148	22.7529	15.958	29.5477	OK	0.0418453	-0.198495	0.842657	0.981037	no
TCONS_00014506	AGAP000413	AGAP000413-RA	XLOC_012919	TSS11790	X:7395053-7400773	3651	OK	0.230675	0.0298432	0.431507	0.20592	0.0207501	0.39109	OK	-0.113524	0.1814	0.856054	0.983267	no
TCONS_00013861	AGAP000414	AGAP000414-RA	XLOC_012384	TSS11260	X:7402911-7405250	1381	OK	16.1727	10.8761	21.4692	18.2648	12.4326	24.097	OK	0.121651	-0.531918	0.594783	0.879443	no
TCONS_00014507	AGAP000415	AGAP000415-RA	XLOC_012920	TSS11791	X:7402911-7405250	812	OK	23.7858	15.5929	31.9787	26.0314	17.3474	34.7153	OK	0.0902147	-0.376281	0.706708	0.930436	no
TCONS_00014510	AGAP000416	AGAP000416-RA	XLOC_012921	TSS11792	X:7437021-7438341	1038	OK	0.438413	0	0.927401	0.388184	0	0.827858	OK	-0.121684	0.153097	0.878322	0.99071	no
TCONS_00014508	AGAP000416	AGAP000416-RB	XLOC_012921	TSS11792	X:7437021-7438341	1227	OK	26.603	18.2161	34.9899	14.9321	9.86403	20.0002	OK	-0.577507	2.49336	0.0126542	0.108528	no
TCONS_00014509	AGAP000416	AGAP000416-RC	XLOC_012921	TSS11792	X:7437021-7438341	1065	OK	1.96016	0.726661	3.19366	8.66504	5.28805	12.042	OK	1.48627	-4.0159	5.92202e-05	0.00141104	yes
TCONS_00014512	AGAP000417	AGAP000417-RA	XLOC_012923	-	X:7444786-7475172	837	OK	0.239179	0	0.607214	0	0	0	OK	-1.79769e+308	-1.79769e+308	0.096841	0.378642	no
TCONS_00014511	AGAP000418	AGAP000418-RA	XLOC_012922	TSS11793	X:7444786-7475172	2103	OK	11.8653	7.96478	15.7658	8.08623	5.27045	10.902	OK	-0.383454	1.60147	0.109272	0.403828	no
TCONS_00014513	AGAP000419	AGAP000419-RA	XLOC_012924	-	X:7444786-7475172	5541	OK	4.0189	2.7239	5.3139	3.68519	2.48825	4.88213	OK	-0.0866858	0.378938	0.704734	0.930058	no
TCONS_00013862	AGAP000420	AGAP000420-RA	XLOC_012385	TSS11261	X:7545010-7550460	2478	OK	15.0008	10.273	19.7287	18.5606	12.8767	24.2445	OK	0.212935	-0.969101	0.332495	0.704682	no
TCONS_00014514	AGAP000421	AGAP000421-RA	XLOC_012925	TSS11794	X:7554570-7561857	1752	OK	0.040895	0	0.122685	0	0	0	NOTEST	-1.79769e+308	-1.79769e+308	0.158655	1	no
TCONS_00013863	AGAP000422	AGAP000422-RA	XLOC_012386	TSS11262	X:7593776-7598788	1179	OK	0.576667	0	1.15554	0.480431	0	0.984081	OK	-0.182581	0.251586	0.801361	0.968263	no
TCONS_00014518	AGAP000423	AGAP000423-RA	XLOC_012929	TSS11798	X:7603589-7604223	557	OK	0.397734	0	0.913407	0.119184	0	0.332386	NOTEST	-1.20512	1.09095	0.275295	1	no
TCONS_00014516	AGAP000424	AGAP000424-RA	XLOC_012927	TSS11796	X:7602147-7602788	564	OK	0.537267	0	1.17028	0.213098	0	0.497228	OK	-0.924745	1.03944	0.298601	0.671587	no
TCONS_00014519	AGAP000425	AGAP000425-RA	XLOC_012930	TSS11799	X:7613847-7616028	707	OK	77.7056	54.5575	100.854	66.2144	46.421	86.0078	OK	-0.160029	0.758399	0.448212	0.794176	no
TCONS_00014522	AGAP000426	AGAP000426-RA	XLOC_012931	TSS11800	X:7617892-7619360	1318	OK	31.8287	21.9707	41.6867	32.124	22.2459	42.0021	OK	0.00923391	-0.0423144	0.966248	1.01527	no
TCONS_00014520	AGAP000426	AGAP000426-RB	XLOC_012931	TSS11800	X:7617892-7619360	1155	OK	8.31631	4.96334	11.6693	4.47291	2.36005	6.58577	OK	-0.620179	1.99724	0.0457989	0.245267	no
TCONS_00014521	AGAP000426	AGAP000426-RC	XLOC_012931	TSS11800	X:7617892-7619360	1148	OK	14.1583	9.11178	19.2048	4.75216	2.54791	6.95642	OK	-1.0917	3.73247	0.000189611	0.0039273	yes
TCONS_00014523	AGAP000427	AGAP000427-RA	XLOC_012932	TSS11801	X:7623630-7631249	6126	OK	8.36258	5.8482	10.877	15.0288	10.5282	19.5295	OK	0.586204	-2.76274	0.00573179	0.062259	no
TCONS_00014524	AGAP000428	AGAP000428-RA	XLOC_012933	TSS11802	X:7633417-7637519	2258	OK	5.7936	3.74179	7.84541	6.79767	4.48739	9.10796	OK	0.159827	-0.651228	0.514899	0.837529	no
TCONS_00013864	AGAP000429	AGAP000429-RA	XLOC_012387	TSS11263	X:7638217-7644733	2823	OK	2.58962	1.50891	3.67032	3.37664	2.07096	4.68231	OK	0.26537	-0.932879	0.350882	0.722277	no
TCONS_00014525	AGAP000430	AGAP000430-RA	XLOC_012934	TSS11803	X:7646485-7649633	1806	OK	3.31293	1.85731	4.76855	6.03247	3.79544	8.26949	OK	0.599322	-2.08478	0.0370891	0.212734	no
TCONS_00013865	AGAP000431	AGAP000431-RA	XLOC_012388	TSS11264	X:7658181-7671258	1332	OK	0.346412	0	0.748945	0.965532	0.216642	1.71442	OK	1.02505	-1.46741	0.142264	0.462633	no
TCONS_00013866	AGAP000432	AGAP000432-RA	XLOC_012389	TSS11265	X:7690858-7691632	671	OK	13.7195	8.16311	19.2758	8.61435	4.73041	12.4983	OK	-0.465386	1.53578	0.124592	0.430216	no
TCONS_00014527	AGAP000433	AGAP000433-RA	XLOC_012935	TSS11804	X:7694968-7699060	1991	OK	1.03742	0.374703	1.70015	1.49536	0.675543	2.31518	OK	0.365626	-0.868662	0.385032	0.749488	no
TCONS_00014526	AGAP000433	AGAP000433-RB	XLOC_012935	TSS11804	X:7694968-7699060	2081	OK	21.0987	14.6551	27.5423	16.6398	11.4762	21.8035	OK	-0.237412	1.09056	0.275468	0.648557	no
TCONS_00014528	AGAP000434	AGAP000434-RA	XLOC_012936	TSS11805	X:7701643-7706535	3083	OK	11.5138	7.91408	15.1135	11.857	8.18024	15.5338	OK	0.0293763	-0.133425	0.893858	0.994343	no
TCONS_00013867	AGAP000436	AGAP000436-RA	XLOC_012390	TSS11266	X:7710413-7717638	2720	OK	6.66904	4.36775	8.97033	8.74262	5.88039	11.6048	OK	0.270733	-1.13834	0.254979	0.624564	no
TCONS_00014529	AGAP000437	AGAP000437-RA	XLOC_012937	TSS11806	X:7721790-7723233	1161	OK	0.0694705	0	0.208412	0	0	0	NOTEST	-1.79769e+308	-1.79769e+308	0.158655	1	no
TCONS_00013868	AGAP000438	AGAP000438-RA	XLOC_012391	TSS11267	X:7764446-7766035	1382	OK	8.35256	5.17923	11.5259	8.92117	5.63784	12.2045	OK	0.0658588	-0.249015	0.803349	0.968174	no
TCONS_00013869	AGAP000439	AGAP000439-RA	XLOC_012392	TSS11268	X:7768367-7769746	971	OK	16.5266	10.9227	22.1304	21.1806	14.3212	28.04	OK	0.248116	-1.05832	0.28991	0.661547	no
TCONS_00013870	AGAP000440	AGAP000440-RA	XLOC_012393	TSS11269	X:7772089-7780456	3443	OK	19.5657	13.7189	25.4125	18.0867	12.6779	23.4955	OK	-0.0786048	0.371863	0.709995	0.931666	no
TCONS_00014535	AGAP000441	AGAP000441-RA	XLOC_012943	TSS11812	X:7784540-7786949	1170	OK	1.8771	0.702952	3.05125	4.1379	2.1925	6.0833	OK	0.79046	-2.02036	0.0433464	0.235718	no
TCONS_00014536	AGAP000442	AGAP000442-RA	XLOC_012944	TSS11813	X:7792497-7794123	825	OK	5.64443	3.01082	8.27804	8.08806	4.71273	11.4634	OK	0.359719	-1.14929	0.250438	0.6187	no
TCONS_00014537	CTL5	AGAP000443-RA	XLOC_012945	TSS11814	X:7797030-7815108	7515	OK	2.04454	1.31698	2.77209	4.12649	2.82632	5.42667	OK	0.702256	-2.95502	0.00312649	0.0393951	yes
TCONS_00014538	CIAO1_ANOGA	AGAP000444-RA	XLOC_012946	TSS11815	X:7822792-7824134	1265	OK	16.6119	11.1271	22.0966	19.7152	13.4119	26.0185	OK	0.171272	-0.745306	0.456087	0.79875	no
TCONS_00014539	GPRADS	AGAP000445-RA	XLOC_012947	TSS11816	X:7833801-7835573	1617	OK	1.14372	0.312666	1.97477	1.81358	0.73958	2.88758	OK	0.46102	-0.983635	0.325295	0.696644	no
TCONS_00013871	AGAP000446	AGAP000446-RA	XLOC_012394	TSS11270	X:7840899-7843485	2418	OK	2.81172	1.58836	4.03508	4.10109	2.51199	5.69019	OK	0.377457	-1.29572	0.195074	0.5455	no
TCONS_00013872	AGAP000447	AGAP000447-RA	XLOC_012395	TSS11271	X:7850065-7855721	1938	OK	9.01342	5.8701	12.1567	10.1929	6.76929	13.6165	OK	0.122975	-0.507967	0.611476	0.886952	no
TCONS_00014540	AGAP000448	AGAP000448-RA	XLOC_012948	TSS11817	X:7850065-7855721	1625	OK	14.9018	10.0099	19.7938	17.5339	11.9492	23.1185	OK	0.162652	-0.711206	0.476956	0.814043	no
TCONS_00014542	AGAP000449	AGAP000449-RA	XLOC_012950	TSS11819	X:7877836-7887279	6096	OK	0.14395	0.0218119	0.266089	0.156512	0.0294293	0.283596	OK	0.0836665	-0.142484	0.886697	0.993001	no
TCONS_00014543	AGAP000449	AGAP000449-RB	XLOC_012950	TSS11819	X:7877836-7887279	6642	OK	2.93941	1.9635	3.91532	3.88937	2.65586	5.12289	OK	0.280039	-1.21983	0.222528	0.582683	no
TCONS_00013873	AGAP000452	AGAP000452-RA	XLOC_012396	TSS11272	X:7893479-7901380	3674	OK	6.7758	4.61787	8.93372	7.94778	5.47181	10.4238	OK	0.159536	-0.716197	0.47387	0.812056	no
TCONS_00014544	AGAP000453	AGAP000453-RA	XLOC_012951	TSS11820	X:7904009-7913810	6632	OK	4.09823	2.78286	5.41361	6.87758	4.79015	8.96501	OK	0.517711	-2.34395	0.0190806	0.139968	no
TCONS_00013875	AGAP000454	AGAP000454-RA	XLOC_012398	TSS11274	X:7935979-7938935	2072	OK	23.541	16.3837	30.6983	23.5409	16.4169	30.6648	OK	-5.63223e-06	2.62593e-05	0.999979	1.0229	no
TCONS_00013874	AGAP000456	AGAP000456-RA	XLOC_012397	TSS11273	X:7918699-7926877	1519	OK	14.7534	9.69065	19.8161	20.1993	13.7046	26.694	OK	0.314177	-1.3362	0.181483	0.524863	no
TCONS_00014545	AGAP000457	AGAP000457-RA	XLOC_012952	TSS11821	X:7930827-7935051	1239	OK	10.3015	6.53706	14.0659	15.281	10.1508	20.4112	OK	0.394325	-1.58928	0.111998	0.409366	no
TCONS_00014546	AGAP000457	AGAP000457-RB	XLOC_012952	TSS11821	X:7930827-7935051	1278	OK	39.0025	27.2199	50.7851	32.3229	22.4705	42.1753	OK	-0.187851	0.875444	0.381332	0.746989	no
TCONS_00013876	AGAP000458	AGAP000458-RA	XLOC_012399	TSS11275	X:7945987-7947791	1386	OK	2.12369	0.922854	3.32453	1.43385	0.528092	2.33962	OK	-0.392789	0.926603	0.354133	0.724614	no
TCONS_00014547	AGAP000459	AGAP000459-RA	XLOC_012953	-	X:7949491-7949565	74	OK	0	0	0	0	0	0	NOTEST	0	0	1	1	no
TCONS_00013877	AGAP000460	AGAP000460-RA	XLOC_012400	TSS11276	X:7957855-7962564	1689	OK	2.57066	1.27176	3.86956	4.67064	2.73938	6.6019	OK	0.597134	-1.82917	0.0673736	0.309094	no
TCONS_00014548	AGAP000461	AGAP000461-RA	XLOC_012954	TSS11822	X:7976366-8003775	9099	OK	0.324645	0.143523	0.505767	1.65993	1.07719	2.24266	OK	1.6318	-4.95107	7.38058e-07	3.15004e-05	yes
TCONS_00014549	AGAP000461	AGAP000461-RB	XLOC_012954	TSS11822	X:7976366-8003775	9198	OK	8.07727	5.66513	10.4894	9.49581	6.65666	12.335	OK	0.161797	-0.765752	0.443824	0.791045	no
TCONS_00014550	AGAP000462	AGAP000462-RA	XLOC_012955	TSS11823	X:8017666-8020999	1288	OK	267.362	181.39	353.335	282.055	190.784	373.327	OK	0.0534992	-0.234547	0.814561	0.971069	no
TCONS_00014551	AGAP000462	AGAP000462-RB	XLOC_012955	TSS11823	X:8017666-8020999	1326	OK	2.17295	0.927061	3.41883	2.74672	1.32374	4.1697	OK	0.234322	-0.606464	0.544206	0.855664	no
TCONS_00013878	AGAP000463	AGAP000463-RA	XLOC_012401	TSS11277	X:8024932-8035855	3390	OK	4.63489	3.05817	6.2116	5.97658	4.03815	7.915	OK	0.254236	-1.08181	0.279338	0.651737	no
TCONS_00013879	AGAP000466	AGAP000466-RA	XLOC_012402	TSS11278	X:8049062-8054326	2127	OK	1.38633	0.615658	2.15701	3.05822	1.75099	4.36544	OK	0.791169	-2.25647	0.0240415	0.160564	no
TCONS_00013880	AGAP000467	AGAP000467-RA	XLOC_012403	TSS11279	X:8075012-8087489	3783	OK	11.6017	8.06595	15.1375	13.4772	9.4209	17.5334	OK	0.149844	-0.699672	0.484132	0.818903	no
TCONS_00013881	AGAP000468	AGAP000468-RA	XLOC_012404	TSS11280	X:8090846-8094135	2749	OK	311.002	207.397	414.608	326.649	215.476	437.821	OK	0.0490846	-0.20613	0.836689	0.980572	no
TCONS_00014552	AGAP000469	AGAP000469-RA	XLOC_012956	TSS11824	X:8098316-8102973	1511	OK	0.249115	0	0.553827	0.437179	0.0081939	0.866164	OK	0.562429	-0.717324	0.473174	0.811632	no
TCONS_00014553	AGAP000469	AGAP000469-RB	XLOC_012956	TSS11824	X:8098316-8102973	1410	OK	8.12649	5.04696	11.206	10.8012	6.99694	14.6056	OK	0.284533	-1.09996	0.271351	0.644129	no
TCONS_00013882	MTNB_ANOGA	AGAP000470-RA	XLOC_012405	TSS11281	X:8105205-8110152	1570	OK	31.0801	21.7	40.4603	24.4734	17.0003	31.9464	OK	-0.238983	1.11328	0.26559	0.638101	no
TCONS_00013883	AGAP000471	AGAP000471-RA	XLOC_012406	TSS11282	X:8111768-8116713	1795	OK	4.44401	2.56763	6.32039	1.62014	0.703118	2.53716	OK	-1.00904	2.85788	0.00426485	0.0495066	yes
TCONS_00013884	AGAP000471	AGAP000471-RB	XLOC_012406	TSS11283	X:8111768-8116713	1974	OK	14.8097	10.0477	19.5717	16.1832	11.0745	21.2918	OK	0.0886895	-0.393648	0.693841	0.92483	no
TCONS_00014554	AGAP000472	AGAP000472-RA	XLOC_012957	TSS11825	X:8123858-8133009	3683	OK	15.1227	10.5499	19.6955	16.5055	11.5561	21.4549	OK	0.0874974	-0.410927	0.681126	0.919289	no
TCONS_00014555	AGAP000473	AGAP000473-RA	XLOC_012958	TSS11826	X:8188245-8190883	1897	OK	3.69622	2.01151	5.38092	2.42032	1.18562	3.65502	OK	-0.423408	1.23786	0.215767	0.574111	no
TCONS_00013885	AGAP000474	AGAP000474-RA	XLOC_012407	TSS11284	X:8221967-8225382	2049	OK	1.29286	0.518923	2.0668	1.56962	0.709506	2.42973	OK	0.193976	-0.478034	0.632626	0.896097	no
TCONS_00013887	AGAP000475	AGAP000475-RA	XLOC_012409	TSS11286	X:8264240-8269053	2250	OK	6.6547	4.26638	9.04302	7.95697	5.22396	10.69	OK	0.178726	-0.719554	0.4718	0.81125	no
TCONS_00013888	AGAP000475	AGAP000475-RB	XLOC_012409	TSS11286	X:8264240-8269053	2360	OK	1.42381	0.650322	2.19729	1.2523	0.55212	1.95248	OK	-0.128352	0.329288	0.741938	0.945586	no
TCONS_00014556	AGAP000476	AGAP000476-RA	XLOC_012959	TSS11827	X:8271709-8275858	2000	OK	3.62852	2.06162	5.19542	2.51265	1.33135	3.69394	OK	-0.367489	1.15134	0.249591	0.617329	no
TCONS_00013889	AGAP000477	AGAP000477-RA	XLOC_012410	TSS11287	X:8293984-8359883	1371	OK	3.98054	2.15196	5.80912	5.89576	3.50983	8.2817	OK	0.392817	-1.28327	0.199396	0.550544	no
TCONS_00014557	AGAP000478	AGAP000478-RA	XLOC_012960	TSS11828	X:8423139-8424387	1182	OK	2.45619	1.10395	3.80842	2.59834	1.22634	3.97034	OK	0.0562647	-0.147515	0.882725	0.991794	no
TCONS_00013890	AGAP000479	AGAP000479-RA	XLOC_012411	-	X:8426332-8427705	1373	OK	6.64008	3.9129	9.36726	10.6179	6.81249	14.4233	OK	0.469418	-1.72232	0.0850124	0.352393	no
TCONS_00014558	AGAP000480	AGAP000480-RA	XLOC_012961	TSS11829	X:8427832-8429319	1324	OK	10.3913	6.67052	14.1122	11.1495	7.26375	15.0352	OK	0.0704187	-0.281858	0.778052	0.96033	no
TCONS_00013891	AGAP000481	AGAP000481-RA	XLOC_012412	TSS11288	X:8432912-8436736	2517	OK	2.20425	1.22242	3.18609	1.26122	0.599094	1.92334	OK	-0.558313	1.62185	0.104836	0.394098	no
TCONS_00014559	AGAP000482	AGAP000482-RA	XLOC_012962	TSS11830	X:8438346-8439461	914	OK	17.3369	11.3977	23.2761	17.4917	11.5606	23.4229	OK	0.0088934	-0.0369013	0.970564	1.01668	no
TCONS_00013893	AGAP000483	AGAP000483-RA	XLOC_012413	TSS11289	X:8442606-8451330	3123	OK	0.409417	0.113397	0.705436	1.58056	0.87126	2.28987	OK	1.3508	-3.17472	0.00149982	0.0223143	yes
TCONS_00013892	AGAP000483	AGAP000483-RB	XLOC_012413	TSS11289	X:8442606-8451330	2595	OK	10.2348	6.97263	13.497	9.6727	6.57982	12.7656	OK	-0.0564888	0.250238	0.802403	0.968323	no
TCONS_00013894	AGAP000483	AGAP000483-RC	XLOC_012413	TSS11289	X:8442606-8451330	3447	OK	2.68053	1.64917	3.71189	2.07962	1.23409	2.92514	OK	-0.25383	0.906904	0.364458	0.734128	no
TCONS_00014560	AGAP000484	AGAP000484-RA	XLOC_012963	TSS11831	X:8487285-8509533	2067	OK	0.282565	0	0.578786	0.0988861	0	0.243605	OK	-1.04994	1.16645	0.243432	0.608988	no
TCONS_00013895	AGAP000485	AGAP000485-RA	XLOC_012414	-	X:8537814-8538555	741	OK	0.0979672	0	0.293901	0	0	0	NOTEST	-1.79769e+308	-1.79769e+308	0.158655	1	no
TCONS_00014561	AGAP000488	AGAP000488-RA	XLOC_012964	TSS11832	X:8579492-8602534	1880	OK	1.17634	0.43325	1.91944	2.03716	0.997926	3.07639	OK	0.549144	-1.35264	0.176172	0.516099	no
TCONS_00014563	AGAP000489	AGAP000489-RA	XLOC_012965	TSS11833	X:8635240-8652253	3066	OK	3.42961	2.12812	4.7311	4.95836	3.23636	6.68037	OK	0.368629	-1.4332	0.151801	0.480696	no
TCONS_00014564	AGAP000491	AGAP000491-RA	XLOC_012966	TSS11834	X:8681588-8682217	532	OK	62.9548	43.5388	82.3708	62.6652	43.3884	81.9421	OK	-0.00461041	0.0211682	0.983111	1.02063	no
TCONS_00013896	AGAP000492	AGAP000492-RA	XLOC_012415	TSS11290	X:8689134-8692322	1572	OK	4.78587	2.8476	6.72414	6.49144	4.10235	8.88054	OK	0.304817	-1.11401	0.265275	0.637826	no
TCONS_00014565	AGAP000493	AGAP000493-RA	XLOC_012967	TSS11835	X:8703276-8704125	742	OK	45.0689	30.8573	59.2805	29.5489	19.7664	39.3314	OK	-0.422147	1.84665	0.0647978	0.301977	no
TCONS_00013898	AGAP000494	AGAP000494-RA	XLOC_012416	TSS11292	X:8715249-8717867	1098	OK	37.1553	25.6504	48.6601	32.4294	22.2797	42.5791	OK	-0.13604	0.617992	0.536581	0.850531	no
TCONS_00013897	AGAP000494	AGAP000494-RB	XLOC_012416	TSS11291	X:8715249-8717867	904	OK	11.7416	7.12989	16.3533	1.73558	0.481002	2.99016	OK	-1.91179	4.64776	3.35551e-06	0.000119815	yes
TCONS_00014567	AGAP000495	AGAP000495-RA	XLOC_012969	TSS11837	X:8753113-8754386	916	OK	0.537767	0	1.12833	0.0734772	0	0.220432	OK	-1.99045	1.74473	0.081031	0.343873	no
TCONS_00013900	AGAP000496	AGAP000496-RA	XLOC_012418	TSS11294	X:8755019-8755868	768	OK	8.27162	4.7951	11.7481	7.40858	4.2418	10.5753	OK	-0.110193	0.367637	0.713144	0.93348	no
TCONS_00014568	AGAP000497	AGAP000497-RA	XLOC_012970	TSS11838	X:8757363-8758494	1043	OK	1.5513	0.481146	2.62146	2.69611	1.19732	4.1949	OK	0.552716	-1.24773	0.212132	0.570546	no
TCONS_00013902	AGAP000498	AGAP000498-RA	XLOC_012419	TSS11296	X:8762001-8764579	1063	OK	102.614	71.7952	133.433	100.48	70.1945	130.766	OK	-0.0210118	0.0987625	0.921327	1.00255	no
TCONS_00013901	AGAP000498	AGAP000498-RB	XLOC_012419	TSS11295	X:8762001-8764579	1123	OK	3.30751	1.57866	5.03636	3.96902	2.04473	5.89332	OK	0.182325	-0.511475	0.609018	0.885413	no
TCONS_00014569	AGAP000499	AGAP000499-RA	XLOC_012971	TSS11839	X:8772047-8777600	1122	OK	3.40441	1.72829	5.08053	2.46611	1.13829	3.79394	OK	-0.322428	0.883862	0.376771	0.743222	no
TCONS_00013903	AGAP000500	AGAP000500-RA	XLOC_012420	TSS11297	X:8780076-8799840	2958	OK	10.0109	6.87764	13.1442	15.1393	10.5623	19.7163	OK	0.413622	-1.90103	0.0572978	0.28272	no
TCONS_00013904	AGAP000500	AGAP000500-RB	XLOC_012420	TSS11297	X:8780076-8799840	1294	OK	8.35772	5.15261	11.5628	5.98034	3.51743	8.44325	OK	-0.334708	1.18957	0.234214	0.597605	no
TCONS_00013905	AGAP000500	AGAP000500-RC	XLOC_012420	TSS11298	X:8780076-8799840	3147	OK	99.1111	67.0473	131.175	88.6991	60.2852	117.113	OK	-0.110992	0.487576	0.62585	0.892483	no
TCONS_00013906	AGAP000500	AGAP000500-RD	XLOC_012420	TSS11299	X:8780076-8799840	2639	OK	25.9923	18.2544	33.7301	27.7044	19.4251	35.9837	OK	0.0637925	-0.302463	0.762299	0.954172	no
TCONS_00013907	AGAP000501	AGAP000501-RA	XLOC_012421	TSS11300	X:8801330-8804914	2638	OK	9.06152	6.29266	11.8304	10.4944	7.31732	13.6716	OK	0.146809	-0.682606	0.494856	0.824933	no
TCONS_00013910	AGAP000502	AGAP000502-RA	XLOC_012423	TSS11301	X:8827757-8847273	3081	OK	0.220243	0.00928427	0.431201	0	0	0	OK	-1.79769e+308	-1.79769e+308	0.018398	0.136782	no
TCONS_00014570	AGAP000504	AGAP000504-RA	XLOC_012972	TSS11840	X:8858302-8889428	7054	OK	8.27111	5.7938	10.7484	7.98538	5.59627	10.3745	OK	-0.0351554	0.166084	0.868091	0.987164	no
TCONS_00013911	AGAP000506	AGAP000506-RA	XLOC_012424	TSS11302	X:8953209-8957442	2037	OK	1.86282	0.859826	2.86581	1.62605	0.730838	2.52126	OK	-0.135937	0.353053	0.724049	0.938258	no
TCONS_00013912	AGAP000507	AGAP000507-RA	XLOC_012425	TSS11303	X:8960238-8961760	1446	OK	2.40263	1.12096	3.68431	4.06656	2.26027	5.87285	OK	0.526232	-1.51617	0.129478	0.439662	no
TCONS_00014571	AGAP000508	AGAP000508-RA	XLOC_012973	-	X:8964701-8965528	827	OK	14.5026	9.07874	19.9266	26.2531	17.6055	34.9006	OK	0.593451	-2.38158	0.0172387	0.132838	no
TCONS_00013913	AGAP000509	AGAP000509-RA	XLOC_012426	TSS11304	X:8973098-8975041	783	OK	4.98568	2.36826	7.6031	4.63789	2.18895	7.08684	OK	-0.0723097	0.194225	0.846	0.981862	no
TCONS_00013914	AGAP000512	AGAP000512-RA	XLOC_012427	TSS11305	X:9067174-9086241	1511	OK	8.40791	5.32691	11.4889	10.9751	7.20771	14.7425	OK	0.266456	-1.06135	0.28853	0.659943	no
TCONS_00013915	AGAP000512	AGAP000512-RB	XLOC_012427	TSS11305	X:9067174-9086241	1706	OK	0.680848	0.134252	1.22744	1.26211	0.479993	2.04423	OK	0.617204	-1.21717	0.223541	0.583406	no
TCONS_00013917	AGAP000513	AGAP000513-RA	XLOC_012428	TSS11307	X:9095143-9096804	1023	OK	19.0106	12.4879	25.5333	21.5679	14.376	28.7598	OK	0.126209	-0.527573	0.597796	0.881328	no
TCONS_00013916	AGAP000513	AGAP000513-RB	XLOC_012428	TSS11306	X:9095143-9096804	1225	OK	13.2952	8.60491	17.9856	10.5421	6.66262	14.4216	OK	-0.232027	0.910294	0.362668	0.732384	no
TCONS_00013918	AGAP000514	AGAP000514-RA	XLOC_012429	TSS11308	X:9099307-9108706	2152	OK	16.7923	11.6133	21.9712	17.732	12.3018	23.1621	OK	0.0544503	-0.250563	0.802152	0.968204	no
TCONS_00014572	AGAP000515	AGAP000515-RA	XLOC_012974	TSS11841	X:9111111-9111880	588	OK	6.44754	3.23177	9.66331	9.21219	5.10882	13.3156	OK	0.356829	-1.06722	0.285871	0.657182	no
TCONS_00014573	AGAP000516	AGAP000516-RA	XLOC_012975	TSS11842	X:9114569-9115737	843	OK	25.3418	16.7664	33.9172	23.3925	15.4234	31.3616	OK	-0.0800394	0.333379	0.738849	0.944117	no
TCONS_00013919	AGAP000519	AGAP000519-RA	XLOC_012430	TSS11309	X:9215503-9266532	4521	OK	4.36287	2.8967	5.82903	6.0332	4.11565	7.95076	OK	0.324149	-1.40158	0.161041	0.492724	no
TCONS_00013920	AGAP000520	AGAP000520-RA	XLOC_012431	TSS11310	X:9291161-9297115	3585	OK	7.24836	4.92541	9.57132	7.9051	5.41538	10.3948	OK	0.0867325	-0.386048	0.699461	0.92793	no
TCONS_00014574	AGAP000521	AGAP000521-RA	XLOC_012976	TSS11843	X:9297278-9311551	2160	OK	10.9861	7.29264	14.6795	6.39095	4.02506	8.75685	OK	-0.541744	2.16668	0.0302594	0.18738	no
TCONS_00014575	AGAP000522	AGAP000522-RA	XLOC_012977	TSS11844	X:9410885-9414540	1025	OK	3.37774	1.55907	5.19641	3.18127	1.46839	4.89416	OK	-0.0599259	0.157399	0.87493	0.989085	no
TCONS_00013921	AGAP000523	AGAP000523-RA	XLOC_012432	TSS11311	X:9455266-9456114	417	OK	5061.54	3278.98	6844.11	3874.23	2544.34	5204.13	OK	-0.267323	1.08714	0.276977	0.649336	no
TCONS_00013922	AGAP000526	AGAP000526-RA	XLOC_012433	TSS11312	X:9460830-9469965	2209	OK	93.6174	64.0436	123.191	88.2784	60.4569	116.1	OK	-0.0587209	0.26319	0.792404	0.965447	no
TCONS_00013923	AGAP000528	AGAP000528-RA	XLOC_012434	TSS11313	X:9473977-9480310	4047	OK	92.4138	62.5738	122.254	118.445	79.2948	157.595	OK	0.248172	-1.07416	0.282751	0.654998	no
TCONS_00014576	AGAP000529	AGAP000529-RA	XLOC_012978	TSS11845	X:9483282-9488015	2959	OK	9.77792	6.69522	12.8606	7.95789	5.39338	10.5224	OK	-0.205963	0.913703	0.360873	0.730856	no
TCONS_00013924	AGAP000530	AGAP000530-RA	XLOC_012435	TSS11314	X:9489776-9492029	1453	OK	9.61649	6.19507	13.0379	0.722664	0.155518	1.28981	OK	-2.58829	6.00754	1.88359e-09	1.3722e-07	yes
TCONS_00013925	AGAP000530	AGAP000530-RB	XLOC_012435	TSS11314	X:9489776-9492029	1510	OK	2.83865	1.46069	4.21662	6.61576	4.11225	9.11926	OK	0.846124	-2.74939	0.00597067	0.0641392	no
TCONS_00013926	AGAP000531	AGAP000531-RA	XLOC_012435	-	X:9489776-9492029	853	OK	10.4245	6.31155	14.5375	14.0904	9.01006	19.1708	OK	0.301336	-1.12759	0.259494	0.631351	no
TCONS_00013927	AGAP000532	AGAP000532-RA	XLOC_012436	TSS11315	X:9497929-9506017	4909	OK	11.9388	8.37083	15.5067	8.58453	5.97222	11.1968	OK	-0.32983	1.54663	0.121953	0.426212	no
TCONS_00013928	AGAP000532	AGAP000532-RB	XLOC_012436	TSS11315	X:9497929-9506017	4909	OK	2.79242	1.79187	3.79297	2.70912	1.73503	3.6832	OK	-0.0302849	0.119324	0.905019	0.997394	no
TCONS_00014578	AGAP000533	AGAP000533-RA	XLOC_012980	TSS11846	X:9543074-9548481	3445	OK	3.38513	2.08296	4.68731	5.20468	3.40288	7.00648	OK	0.430164	-1.66243	0.0964275	0.377958	no
TCONS_00013930	AGAP000534	AGAP000534-RA	XLOC_012438	TSS11316	X:9555154-9565371	2155	OK	6.86017	4.43102	9.28931	4.57062	2.81891	6.32232	OK	-0.406084	1.5565	0.11959	0.423086	no
TCONS_00013931	AGAP000534	AGAP000534-RB	XLOC_012438	TSS11316	X:9555154-9565371	2110	OK	21.1855	14.7308	27.6402	22.8654	15.9749	29.756	OK	0.0763088	-0.35614	0.721736	0.937177	no
TCONS_00014579	AGAP000535	AGAP000535-RA	XLOC_012981	TSS11847	X:9590750-9594805	2582	OK	9.266	6.17103	12.361	18.8701	13.1059	24.6343	OK	0.711229	-3.14265	0.00167428	0.0243385	yes
TCONS_00014582	PGRPS1	AGAP000536-RA	XLOC_012984	TSS11850	X:9622534-9623830	1154	OK	7.88822	4.79013	10.9863	5.86781	3.40194	8.33367	OK	-0.29589	1.02883	0.303559	0.675547	no
TCONS_00013933	AGAP000537	AGAP000537-RA	XLOC_012440	TSS11318	X:9628330-9630253	642	OK	0	0	0	0	0	0	NOTEST	0	0	1	1	no
TCONS_00014583	TWDL9	AGAP000538-RA	XLOC_012985	TSS11851	X:9631417-9634853	927	OK	0	0	0	0	0	0	NOTEST	0	0	1	1	no
TCONS_00014584	AGAP000539	AGAP000539-RA	XLOC_012986	TSS11852	X:9649891-9653790	3801	OK	0.0711884	0	0.164549	0	0	0	NOTEST	-1.79769e+308	-1.79769e+308	0.0636269	1	no
TCONS_00013934	AGAP000540	AGAP000540-RA	XLOC_012441	TSS11319	X:9662047-9670481	1850	OK	0.455252	0.019191	0.891313	0	0	0	OK	-1.79769e+308	-1.79769e+308	0.018398	0.138078	no
TCONS_00013935	AGAP000541	AGAP000541-RA	XLOC_012442	TSS11320	X:9680496-9683814	871	OK	1315.09	862.564	1767.61	1219.81	802.476	1637.13	OK	-0.0752119	0.309999	0.756561	0.9515	no
TCONS_00013936	AGAP000541	AGAP000541-RB	XLOC_012442	TSS11321	X:9680496-9683814	886	OK	1.86381	0.572308	3.15531	1.80886	0.564951	3.05277	OK	-0.0299256	0.0613074	0.951114	1.01093	no
TCONS_00014586	AGAP000542	AGAP000542-RA	XLOC_012988	-	X:9691788-9777248	73	OK	0	0	0	0	0	0	OK	0	0	1	1.01432	no
TCONS_00013937	AGAP000543	AGAP000543-RA	XLOC_012443	TSS11322	X:9799625-9802439	964	OK	8.29671	4.705	11.8884	13.9859	8.75524	19.2165	OK	0.52219	-1.82557	0.0679153	0.311017	no
TCONS_00013938	AGAP000544	AGAP000544-RA	XLOC_012444	TSS11323	X:9804233-9809542	1724	OK	10.8871	7.08555	14.6886	12.1769	8.05939	16.2944	OK	0.111965	-0.460695	0.645017	0.900665	no
TCONS_00014587	AGAP000545	AGAP000545-RA	XLOC_012989	TSS11854	X:9814121-9820430	4416	OK	20.148	14.1254	26.1706	20.7162	14.5089	26.9234	OK	0.0278072	-0.131401	0.895458	0.994814	no
TCONS_00013939	AGAP000546	AGAP000546-RA	XLOC_012445	TSS11324	X:9828178-9829456	1079	OK	108.906	75.767	142.045	117.976	81.8708	154.082	OK	0.08	-0.37074	0.710831	0.932281	no
TCONS_00014588	AGAP000547	AGAP000547-RA	XLOC_012990	TSS11855	X:9831842-9834114	2010	OK	8.02746	5.25571	10.7992	7.7048	5.05191	10.3577	OK	-0.0410257	0.168269	0.866372	0.986626	no
TCONS_00013940	AGAP000548	AGAP000548-RA	XLOC_012446	-	X:9838279-9839504	1225	OK	107.713	75.1371	140.29	57.6232	40.4615	74.785	OK	-0.625547	2.94748	0.0032037	0.0400495	yes
TCONS_00014589	AGAP000549	AGAP000549-RA	XLOC_012991	TSS11856	X:9839686-9843870	1848	OK	14.3586	9.79125	18.9259	13.0823	8.89331	17.2712	OK	-0.0930896	0.412501	0.679972	0.918905	no
TCONS_00013941	AGAP000550	AGAP000550-RA	XLOC_012447	TSS11325	X:9846922-9854196	4936	OK	48.4142	33.1286	63.6998	68.1247	46.1077	90.1417	OK	0.341547	-1.5119	0.130559	0.441089	no
TCONS_00013942	AGAP000551	AGAP000551-RA	XLOC_012448	TSS11326	X:9857330-9862712	3107	OK	9.90803	6.7843	13.0317	7.84477	5.31941	10.3701	OK	-0.233499	1.03642	0.300004	0.672238	no
TCONS_00014590	AGAP000552	AGAP000552-RA	XLOC_012992	TSS11857	X:9865445-9869766	2894	OK	8.08781	5.43245	10.7432	9.43871	6.42609	12.4513	OK	0.154461	-0.674658	0.499893	0.827886	no
TCONS_00013943	WHITE_ANOGA	AGAP000553-RA	XLOC_012449	TSS11327	X:9874700-9884240	2159	OK	1.55245	0.716566	2.38832	2.8948	1.62775	4.16184	OK	0.623084	-1.79592	0.0725079	0.322268	no
TCONS_00014591	AGAP000554	AGAP000554-RA	XLOC_012993	TSS11858	X:9885450-9889019	1983	OK	5.52665	3.46858	7.58473	4.22977	2.5755	5.88405	OK	-0.267434	0.990436	0.321961	0.693017	no
TCONS_00013944	MOCOS_ANOGA	AGAP000555-RA	XLOC_012450	TSS11328	X:9891035-9893565	2444	OK	3.49308	2.09384	4.89231	4.66229	2.947	6.37759	OK	0.288725	-1.0617	0.28837	0.659935	no
TCONS_00014592	AGAP000556	AGAP000556-RA	XLOC_012994	-	X:9893767-9894079	312	OK	2.08554	0	4.27188	2.64969	0.178578	5.12081	OK	0.239416	-0.341262	0.732907	0.940888	no
TCONS_00013946	AGAP000558	AGAP000558-RA	XLOC_012451	TSS11330	X:9898338-9926222	2032	OK	1.33944	0.572211	2.10667	1.73857	0.842267	2.63488	OK	0.260814	-0.676881	0.498482	0.828037	no
TCONS_00013945	AGAP000558	AGAP000558-RB	XLOC_012451	TSS11329	X:9898338-9926222	2623	OK	9.36581	6.37422	12.3574	8.40479	5.69706	11.1125	OK	-0.108264	0.477283	0.633161	0.896153	no
TCONS_00014593	AGAP000559	AGAP000559-RA	XLOC_012995	TSS11859	X:9929564-9933805	2444	OK	0.660876	0.218138	1.10361	0.985611	0.422163	1.54906	OK	0.399696	-0.907691	0.364041	0.733989	no
TCONS_00013947	AGAP000560	AGAP000560-RA	XLOC_012452	TSS11331	X:9935267-9938418	3001	OK	13.8514	9.65098	18.0517	14.9968	10.4761	19.5175	OK	0.0794531	-0.371638	0.710163	0.93179	no
TCONS_00013948	AGAP000561	AGAP000561-RA	XLOC_012453	TSS11332	X:9946096-9963268	3053	OK	16.9698	11.9023	22.0373	20.4102	14.3249	26.4956	OK	0.184601	-0.874923	0.381616	0.746968	no
TCONS_00013949	MOEH_ANOGA	AGAP000562-RA	XLOC_012454	TSS11333	X:9966794-10002836	2501	OK	39.8452	27.7897	51.9007	38.992	27.1893	50.7947	OK	-0.0216447	0.101148	0.919433	1.0017	no
TCONS_00013950	MOEH_ANOGA	AGAP000562-RB	XLOC_012454	TSS11334	X:9966794-10002836	2517	OK	37.024	25.8293	48.2187	38.8561	27.1169	50.5954	OK	0.0483003	-0.226001	0.8212	0.972581	no
TCONS_00013951	MOEH_ANOGA	AGAP000562-RC	XLOC_012454	TSS11334	X:9966794-10002836	2535	OK	1.94534	1.08602	2.80465	1.31857	0.668302	1.96884	OK	-0.388888	1.17477	0.240087	0.60528	no
TCONS_00014594	AGAP000563	AGAP000563-RA	XLOC_012996	TSS11860	X:10012210-10016841	2978	OK	5.35379	3.54608	7.1615	7.59631	5.17549	10.0171	OK	0.349857	-1.50705	0.131797	0.443145	no
TCONS_00014595	AGAP000564	AGAP000564-RA	XLOC_012997	TSS11861	X:10019749-10032881	1361	OK	11.0956	7.12312	15.068	8.75459	5.4996	12.0096	OK	-0.236966	0.918197	0.358516	0.728526	no
TCONS_00013953	TRXR	AGAP000565-RA	XLOC_012455	TSS11336	X:10019749-10032881	3101	OK	81.4192	55.5283	107.31	59.5223	40.93	78.1146	OK	-0.31326	1.40556	0.159855	0.490754	no
TCONS_00013954	TRXR	AGAP000565-RB	XLOC_012455	TSS11337	X:10019749-10032881	2473	OK	1.50982	0.775824	2.24382	7.41437	4.96835	9.86039	OK	1.59143	-5.41747	6.04485e-08	3.31708e-06	yes
TCONS_00013952	TRXR	AGAP000565-RC	XLOC_012455	TSS11335	X:10019749-10032881	2678	OK	54.8172	37.8788	71.7555	73.1573	50.1032	96.2115	OK	0.288608	-1.30785	0.190923	0.539246	no
TCONS_00014596	AGAP000566	AGAP000566-RA	XLOC_012998	TSS11862	X:10037063-10038839	489	OK	0.754352	0	1.57027	1.61593	0.315229	2.91664	OK	0.761809	-1.13007	0.258448	0.629895	no
TCONS_00014597	AGAP000566	AGAP000566-RB	XLOC_012998	TSS11862	X:10037063-10038839	654	OK	6.11575	3.30671	8.92479	6.45475	3.57997	9.32952	OK	0.0539481	-0.168644	0.866076	0.986644	no
TCONS_00013955	AGAP000567	AGAP000567-RA	XLOC_012456	TSS11338	X:10043202-10071070	2239	OK	11.9934	8.13866	15.8482	13.4395	9.2096	17.6694	OK	0.113842	-0.506139	0.612759	0.887189	no
TCONS_00013956	AGAP000567	AGAP000567-RB	XLOC_012456	TSS11338	X:10043202-10071070	3880	OK	3.40107	2.14558	4.65656	4.47621	2.92787	6.02455	OK	0.274687	-1.08597	0.277492	0.649822	no
TCONS_00013957	AGAP000569	AGAP000569-RA	XLOC_012457	TSS11339	X:10075920-10080884	1482	OK	5.44807	3.12146	7.77468	6.83025	4.12992	9.53058	OK	0.2261	-0.777034	0.437139	0.786875	no
TCONS_00013958	AGAP000569	AGAP000569-RB	XLOC_012457	TSS11339	X:10075920-10080884	1395	OK	3.84453	1.99195	5.69711	2.61599	1.23651	3.99548	OK	-0.385007	1.07794	0.28106	0.653589	no
TCONS_00013959	AGAP000570	AGAP000570-RA	XLOC_012458	-	X:10081695-10082373	678	OK	525.468	355.177	695.76	537.888	363.5	712.277	OK	0.0233612	-0.101923	0.918818	1.00146	no
TCONS_00013961	CLIPC5	AGAP000571-RA	XLOC_012460	TSS11341	X:10086548-10087909	1125	OK	0.317309	0	0.705848	0	0	0	NOTEST	-1.79769e+308	-1.79769e+308	0.0511986	1	no
TCONS_00013963	CLIPC10	AGAP000572-RA	XLOC_012462	TSS11343	X:10095052-10096272	1143	OK	3.21593	1.5372	4.89466	3.81828	1.96995	5.66661	OK	0.171685	-0.482321	0.629578	0.894277	no
TCONS_00013965	CLIPC4	AGAP000573-RA	XLOC_012463	TSS11345	X:10098581-10104455	1574	OK	15.4048	10.4187	20.3908	8.88503	5.75969	12.0104	OK	-0.550308	2.30251	0.0213065	0.149216	no
TCONS_00013964	CLIPC4	AGAP000573-RB	XLOC_012463	TSS11344	X:10098581-10104455	1644	OK	12.7566	8.54355	16.9697	11.7674	7.8543	15.6805	OK	-0.0807152	0.34444	0.730516	0.939912	no
TCONS_00014598	AGAP000574	AGAP000574-RA	XLOC_012999	TSS11863	X:10111154-10112111	747	OK	17.3979	10.9948	23.801	9.65903	5.58847	13.7296	OK	-0.588456	2.10347	0.0354245	0.205982	no
TCONS_00014599	AGAP000575	AGAP000575-RA	XLOC_013000	TSS11864	X:10113258-10132209	3570	OK	0.0708922	0	0.160628	0.314975	0.0836729	0.546276	OK	1.49133	-2.03817	0.0415331	0.2294	no
TCONS_00014600	AGAP000575	AGAP000575-RB	XLOC_013000	TSS11864	X:10113258-10132209	3687	OK	0.310575	0.0785651	0.542585	0.284059	0.0679598	0.500159	OK	-0.0892417	0.1674	0.867056	0.986784	no
TCONS_00013966	AGAP000576	AGAP000576-RA	XLOC_012464	TSS11346	X:10135397-10146715	4179	OK	4.78873	3.15968	6.41777	4.9471	3.28894	6.60526	OK	0.0325373	-0.136263	0.891613	0.993765	no
TCONS_00014603	AGAP000577	AGAP000577-RA	XLOC_013001	TSS11867	X:10149404-10156525	2702	OK	2.04829	1.11736	2.97922	3.42653	2.08112	4.77194	OK	0.514542	-1.7134	0.0866399	0.355535	no
TCONS_00014602	AGAP000577	AGAP000577-RB	XLOC_013001	TSS11866	X:10149404-10156525	2299	OK	6.46797	4.14068	8.79525	3.39674	1.98544	4.80803	OK	-0.644047	2.34355	0.0191012	0.139877	no
TCONS_00014601	AGAP000577	AGAP000577-RC	XLOC_013001	TSS11865	X:10149404-10156525	2357	OK	1.59085	0.751985	2.42972	3.46494	2.04041	4.88947	OK	0.778424	-2.32838	0.0198918	0.143511	no
TCONS_00014604	AGAP000577	AGAP000577-RD	XLOC_013001	TSS11868	X:10149404-10156525	2803	OK	56.6877	39.303	74.0724	35.682	24.9943	46.3697	OK	-0.462911	2.15971	0.030795	0.189586	no
TCONS_00014605	AGAP000578	AGAP000578-RA	XLOC_013002	TSS11869	X:10169729-10173933	2448	OK	20.9946	14.6088	27.3804	21.7211	15.1471	28.2952	OK	0.0340211	-0.158574	0.874005	0.989274	no
TCONS_00013967	AGAP000579	AGAP000579-RA	XLOC_012465	TSS11347	X:10177932-10183042	3840	OK	2.06999	1.19764	2.94234	3.05101	1.89839	4.20363	OK	0.387928	-1.37085	0.170422	0.50782	no
TCONS_00013968	OBP38	AGAP000580-RA	XLOC_012466	TSS11348	X:10205843-10206981	1011	OK	0	0	0	0	0	0	NOTEST	0	0	1	1	no
TCONS_00013969	AGAP000581	AGAP000581-RA	XLOC_012467	TSS11349	X:10206997-10208562	1423	OK	0	0	0	0	0	0	NOTEST	0	0	1	1	no
TCONS_00013970	AGAP000585	AGAP000585-RA	XLOC_012468	TSS11350	X:10410447-10477935	3999	OK	1.91123	1.12626	2.6962	3.3612	2.16448	4.55792	OK	0.564552	-2.07726	0.0377773	0.215608	no
TCONS_00004651	AGAP000586	AGAP000586-RA	XLOC_003987	TSS3676	2R:28522097-28524387	1482	OK	171.576	118.027	225.124	66.3562	46.513	86.1994	OK	-0.949986	4.39567	1.10433e-05	0.000336501	yes
TCONS_00013971	AGAP000587	AGAP000587-RA	XLOC_012469	TSS11351	X:10498795-10500896	2019	OK	0.924934	0.295331	1.55454	0.517431	0.091392	0.943471	OK	-0.580846	1.08741	0.276858	0.649417	no
TCONS_00013972	AGAP000588	AGAP000588-RA	XLOC_012470	TSS11352	X:10517878-10519519	1473	OK	1.07625	0.241484	1.91102	0.713442	0.0923003	1.33458	OK	-0.411138	0.705204	0.480683	0.816556	no
TCONS_00014606	AGAP000589	AGAP000589-RA	XLOC_013003	TSS11870	X:10529347-10531430	1942	OK	3.54695	2.01145	5.08245	4.6805	2.83047	6.53053	OK	0.277318	-0.946139	0.344077	0.715826	no
TCONS_00013973	AGAP000591	AGAP000591-RA	XLOC_012471	TSS11353	X:10537707-10588150	2813	OK	4.52542	2.905	6.14583	3.37587	2.08921	4.66252	OK	-0.293058	1.12079	0.262378	0.634836	no
TCONS_00013974	AGAP000592	AGAP000592-RA	XLOC_012472	TSS11354	X:10595977-10604125	1882	OK	0.496718	0.0877335	0.905703	0.438594	0.0673511	0.809838	OK	-0.124448	0.210777	0.833061	0.978492	no
TCONS_00013976	AGAP000594	AGAP000594-RA	XLOC_012474	TSS11355	X:10643529-10653152	960	OK	5.7636	3.11293	8.41428	7.74095	4.51703	10.9649	OK	0.294962	-0.950798	0.341707	0.712766	no
TCONS_00014607	AGAP000595	AGAP000595-RA	XLOC_013004	TSS11871	X:10643529-10653152	2127	OK	46.7006	32.7483	60.6529	31.406	22.0387	40.7732	OK	-0.396758	1.87966	0.0601542	0.29015	no
TCONS_00014608	AGAP000596	AGAP000596-RA	XLOC_013005	TSS11872	X:10655940-10671973	2010	OK	6.28898	3.92291	8.65504	7.41237	4.76682	10.0579	OK	0.164352	-0.63385	0.526179	0.844284	no
TCONS_00014609	AGAP000596	AGAP000596-RB	XLOC_013005	TSS11872	X:10655940-10671973	1778	OK	0.383733	0.00787631	0.75959	1.51208	0.655472	2.36868	OK	1.37129	-2.42384	0.0153575	0.123916	no
TCONS_00014610	AGAP000596	AGAP000596-RC	XLOC_013005	TSS11872	X:10655940-10671973	1998	OK	3.39847	1.91236	4.88458	4.12388	2.44105	5.8067	OK	0.193469	-0.646928	0.517678	0.839572	no
TCONS_00013977	AGAP000597	AGAP000597-RA	XLOC_012475	-	X:10674506-10675769	1263	OK	1.40421	0.435523	2.37289	0.547571	0.0230827	1.07206	OK	-0.941736	1.59562	0.110574	0.406744	no
TCONS_00014611	AGAP000598	AGAP000598-RA	XLOC_013006	TSS11873	X:10676544-10677731	1120	OK	20.8502	14.116	27.5845	26.4258	18.1888	34.6629	OK	0.236977	-1.0559	0.291013	0.662753	no
TCONS_00014612	AGAP000599	AGAP000599-RA	XLOC_013007	TSS11874	X:10680099-10682107	1880	OK	1.46208	0.576377	2.34778	1.79569	0.807084	2.78429	OK	0.20553	-0.502163	0.615553	0.887988	no
TCONS_00013978	AGAP000601	AGAP000601-RA	XLOC_012476	TSS11356	X:10691119-10696691	2304	OK	0.804159	0.246229	1.36209	0.834261	0.275325	1.3932	OK	0.0367485	-0.0762033	0.939257	1.00805	no
TCONS_00013979	AGAP000601	AGAP000601-RB	XLOC_012476	TSS11356	X:10691119-10696691	2419	OK	7.00265	4.5139	9.4914	4.7989	2.96886	6.62894	OK	-0.377902	1.4499	0.147088	0.471782	no
TCONS_00014614	AGAP000602	AGAP000602-RA	XLOC_013009	TSS11875	X:10709823-10717506	4459	OK	2.23362	1.35075	3.11649	2.72654	1.7112	3.74187	OK	0.199409	-0.734397	0.462707	0.803682	no
TCONS_00014615	AGAP000603	AGAP000603-RA	XLOC_013010	TSS11876	X:10719349-10720140	721	OK	9.79096	5.71929	13.8626	11.2021	6.76234	15.6418	OK	0.134638	-0.468738	0.639257	0.898561	no
TCONS_00013980	AGAP000604	AGAP000604-RA	XLOC_012477	TSS11357	X:10721570-10722556	827	OK	31.7741	21.7304	41.8178	27.5239	18.7112	36.3365	OK	-0.143598	0.638319	0.523266	0.841955	no
TCONS_00013981	AGAP000605	AGAP000605-RA	XLOC_012478	-	X:10822500-10823703	1203	OK	464.254	310.746	617.763	477.322	319.567	635.076	OK	0.0277581	-0.118749	0.905474	0.997288	no
TCONS_00013982	AGAP000606	AGAP000606-RA	XLOC_012479	TSS11358	X:10929171-11101428	1911	OK	0.733812	0.18594	1.28168	0.967649	0.333328	1.60197	OK	0.276616	-0.556823	0.577648	0.870766	no
TCONS_00014616	AGAP000607	AGAP000607-RA	XLOC_013011	-	X:10929171-11101428	1275	OK	245.011	166.546	323.475	134.71	93.0625	176.357	OK	-0.598179	2.68766	0.00719557	0.073203	no
TCONS_00013983	AGAP000609	AGAP000609-RA	XLOC_012480	-	X:10929171-11101428	1298	OK	83.157	58.1581	108.156	41.9088	29.3516	54.466	OK	-0.685234	3.22885	0.00124288	0.0192131	yes
TCONS_00013984	AGAP000610	AGAP000610-RA	XLOC_012481	-	X:10929171-11101428	1436	OK	180.639	123.596	237.682	119.05	82.2211	155.879	OK	-0.416959	1.88642	0.059239	0.288258	no
TCONS_00013985	AGAP000611	AGAP000611-RA	XLOC_012482	-	X:10929171-11101428	1389	OK	32.8318	22.8018	42.8618	14.0856	9.34957	18.8215	OK	-0.846247	3.72559	0.000194857	0.00400325	yes
TCONS_00013986	AGAP000612	AGAP000612-RA	XLOC_012483	-	X:10929171-11101428	1374	OK	76.9373	53.918	99.9567	62.357	43.7312	80.9828	OK	-0.210115	0.993982	0.320232	0.691644	no
TCONS_00014617	AGAP000614	AGAP000614-RA	XLOC_013012	TSS11877	X:11191462-11196870	2520	OK	2.11452	1.15719	3.07186	1.38361	0.677777	2.08944	OK	-0.424133	1.24367	0.213622	0.572126	no
TCONS_00013987	AGAP000615	AGAP000615-RA	XLOC_012484	TSS11359	X:11202825-11207016	2578	OK	13.2249	9.14405	17.3058	15.8905	11.0855	20.6955	OK	0.183619	-0.85002	0.395314	0.757177	no
TCONS_00014618	AGAP000616	AGAP000616-RA	XLOC_013013	-	X:11207344-11209451	2107	OK	32.9371	23.1334	42.7408	32.8088	23.0454	42.5723	OK	-0.00390238	0.0185433	0.985205	1.02147	no
TCONS_00013989	AGAP000617	AGAP000617-RA	XLOC_012485	TSS11361	X:11211421-11215716	1210	OK	10.5094	6.71665	14.3022	6.64109	3.99697	9.2852	OK	-0.458996	1.70832	0.0875776	0.357186	no
TCONS_00013988	AGAP000617	AGAP000617-RB	XLOC_012485	TSS11360	X:11211421-11215716	1306	OK	39.2532	27.4463	51.0601	16.2231	10.9313	21.515	OK	-0.883594	3.98281	6.81059e-05	0.00158697	yes
TCONS_00014619	AGAP000618	AGAP000618-RA	XLOC_013014	TSS11878	X:11211421-11215716	829	OK	560.332	379.105	741.559	523.947	354.363	693.53	OK	-0.0671402	0.293468	0.769165	0.955595	no
TCONS_00013990	AGAP000619	AGAP000619-RA	XLOC_012486	TSS11362	X:11219753-11222619	2538	OK	2.91529	1.64372	4.18687	3.3145	1.93613	4.69287	OK	0.128337	-0.425909	0.670174	0.913258	no
TCONS_00014620	AGAP000620	AGAP000620-RA	XLOC_013015	TSS11879	X:11229217-11231403	1924	OK	2.575	1.42062	3.72937	3.59881	2.14924	5.04839	OK	0.334755	-1.1109	0.266612	0.639223	no
TCONS_00013991	AGAP000621	AGAP000621-RA	XLOC_012487	TSS11363	X:11233956-11236530	1359	OK	0.0517744	0	0.155323	0.191748	0	0.443217	NOTEST	1.30929	-1.09489	0.273566	1	no
TCONS_00013993	AGAP000622	AGAP000622-RA	XLOC_012488	TSS11364	X:11240598-11252784	2377	OK	0.341143	0.0435499	0.638736	1.18715	0.548487	1.82582	OK	1.24701	-2.43345	0.0149556	0.121758	no
TCONS_00013992	AGAP000622	AGAP000622-RB	XLOC_012488	TSS11364	X:11240598-11252784	2525	OK	15.2927	10.6617	19.9238	21.4481	15.0443	27.8518	OK	0.338259	-1.59082	0.11165	0.408803	no
TCONS_00014621	AGAP000623	AGAP000623-RA	XLOC_013016	TSS11880	X:11255092-11258226	3050	OK	4.34922	2.7919	5.90655	4.2544	2.73596	5.77285	OK	-0.0220432	0.0872015	0.930511	1.00538	no
TCONS_00013994	AGAP000624	AGAP000624-RA	XLOC_012489	TSS11365	X:11260580-11262080	1425	OK	45.7937	32.1511	59.4363	47.0018	32.9885	61.0151	OK	0.0260398	-0.123565	0.90166	0.996551	no
TCONS_00013995	AGAP000625	AGAP000625-RA	XLOC_012490	TSS11366	X:11263540-11267788	2189	OK	51.7595	36.0049	67.5142	51.6848	35.9313	67.4384	OK	-0.00144376	0.00670337	0.994652	1.02348	no
TCONS_00014622	AGAP000626	AGAP000626-RA	XLOC_013017	TSS11881	X:11272363-11278512	876	OK	74.2166	52.0915	96.3417	79.0419	55.4792	102.605	OK	0.0629897	-0.298819	0.765078	0.95454	no
TCONS_00013996	AGAP000627	AGAP000627-RA	XLOC_012491	TSS11367	X:11283575-11289116	2197	OK	48.5454	33.8063	63.2845	55.4757	38.4563	72.4951	OK	0.133445	-0.618334	0.536355	0.850599	no
TCONS_00013998	AGAP000627	AGAP000627-RB	XLOC_012491	TSS11369	X:11283575-11289116	2165	OK	0.676985	0.229778	1.12419	0.318213	0.0415007	0.594925	OK	-0.75493	1.38261	0.166785	0.502179	no
TCONS_00013997	AGAP000627	AGAP000627-RC	XLOC_012491	TSS11368	X:11283575-11289116	1968	OK	6.79094	4.4461	9.13579	12.0091	8.23317	15.785	OK	0.570072	-2.44144	0.0146287	0.119867	no
TCONS_00013999	AGAP000628	AGAP000628-RA	XLOC_012492	-	X:11306054-11306765	711	OK	0.326583	0	0.754882	0.35079	0	0.793515	NOTEST	0.071505	-0.0785727	0.937372	1	no
TCONS_00014624	AGAP000629	AGAP000629-RA	XLOC_013019	TSS11883	X:11320150-11323879	2165	OK	19.7928	13.6182	25.9673	14.7871	10.0406	19.5335	OK	-0.291565	1.30277	0.192654	0.541962	no
TCONS_00014625	AGAP000630	AGAP000630-RA	XLOC_013020	TSS11884	X:11335151-11352646	6159	OK	10.2075	7.1584	13.2565	11.2699	7.91021	14.6297	OK	0.0990202	-0.46927	0.638877	0.898325	no
TCONS_00014626	AGAP000631	AGAP000631-RA	XLOC_013021	TSS11885	X:11356529-11363878	4626	OK	5.41311	3.68707	7.13915	5.63601	3.86024	7.41178	OK	0.0403529	-0.180038	0.857123	0.983515	no
TCONS_00014001	AGAP000633	AGAP000633-RA	XLOC_012494	TSS11370	X:11369792-11372923	1795	OK	31.0652	21.7193	40.411	20.9868	14.5142	27.4593	OK	-0.392194	1.82059	0.0686696	0.312664	no
TCONS_00014627	RTEL1_ANOGA	AGAP000634-RA	XLOC_013022	TSS11886	X:11376127-11379532	3167	OK	3.70582	2.36769	5.04395	4.11635	2.67337	5.55933	OK	0.105062	-0.417528	0.676292	0.91706	no
TCONS_00014002	AGAP000635	AGAP000635-RA	XLOC_012495	TSS11371	X:11387692-11397817	6375	OK	2.75563	1.80326	3.70801	3.58619	2.41296	4.75942	OK	0.263443	-1.10715	0.268229	0.641161	no
TCONS_00014003	AGAP000636	AGAP000636-RA	XLOC_012496	TSS11372	X:11400205-11401076	728	OK	2.07313	0.661949	3.4843	3.52555	1.56567	5.48544	OK	0.53098	-1.20834	0.226915	0.587855	no
TCONS_00014004	AGAP000637	AGAP000637-RA	XLOC_012497	TSS11373	X:11407472-11411940	2377	OK	13.5506	9.19904	17.9021	16.6869	11.4897	21.884	OK	0.208193	-0.930768	0.351974	0.723232	no
TCONS_00014005	OBP32	AGAP000638-RA	XLOC_012498	TSS11374	X:11413678-11414777	963	OK	0	0	0	0.116278	0	0.306159	NOTEST	1.79769e+308	1.79769e+308	0.110336	1	no
TCONS_00014628	AGAP000639	AGAP000639-RA	XLOC_013023	TSS11887	X:11415444-11488785	1584	OK	11.5942	7.62261	15.5658	5.82008	3.53144	8.10872	OK	-0.689189	2.64306	0.00821604	0.080298	no
TCONS_00014006	OBP33	AGAP000640-RA	XLOC_012499	-	X:11415444-11488785	1005	OK	0	0	0	0.1851	0	0.473909	OK	1.79769e+308	1.79769e+308	0.0999527	0.384522	no
TCONS_00014629	OBP34	AGAP000641-RA	XLOC_013024	-	X:11415444-11488785	936	OK	0.0931918	0	0.27719	0.199895	0	0.50932	OK	0.763133	-0.60835	0.542955	0.854863	no
TCONS_00014630	OBP35	AGAP000642-RA	XLOC_013025	-	X:11415444-11488785	834	OK	0	0	0	0	0	0	OK	0	0	1	1.01913	no
TCONS_00014631	OBP36	AGAP000643-RA	XLOC_013026	-	X:11415444-11488785	834	OK	0	0	0	0	0	0	OK	0	0	1	1.01922	no
TCONS_00014632	OBP37	AGAP000644-RA	XLOC_013027	-	X:11415444-11488785	936	OK	0.0832281	0.0729343	0.0935218	0.210574	0	0.531239	OK	0.928253	-1.21513	0.224317	0.584588	no
TCONS_00014633	AGAP000646	AGAP000646-RA	XLOC_013028	TSS11888	X:11508184-11520692	3337	OK	7.67551	5.24702	10.104	6.87355	4.67595	9.07114	OK	-0.110355	0.490679	0.623654	0.891959	no
TCONS_00014007	AGAP000647	AGAP000647-RA	XLOC_012500	-	X:11531757-11532084	327	OK	4.73451	1.3353	8.13371	1.47042	0	3.0852	OK	-1.16933	1.78245	0.0746752	0.329246	no
TCONS_00014008	AGAP000648	AGAP000648-RA	XLOC_012501	TSS11375	X:11593689-11595622	1870	OK	6.09052	3.73545	8.4456	7.6221	4.87502	10.3692	OK	0.224319	-0.84873	0.396031	0.75695	no
TCONS_00014634	AGAP000649	AGAP000649-RA	XLOC_013029	TSS11889	X:11597717-11599288	1349	OK	18.6207	12.5758	24.6656	18.9603	12.8645	25.0561	OK	0.0180726	-0.0791108	0.936945	1.00778	no
TCONS_00014635	AGAP000650	AGAP000650-RA	XLOC_013030	TSS11890	X:11651484-11653404	1323	OK	2.87688	1.44321	4.31056	2.77736	1.39328	4.16144	OK	-0.0352058	0.0999078	0.920418	1.00191	no
TCONS_00014638	ACT5C_ANOGA	AGAP000651-RA	XLOC_013031	TSS11893	X:11655372-11664337	2364	OK	116.416	79.5929	153.238	142.605	96.8647	188.345	OK	0.202911	-0.900877	0.367654	0.73554	no
TCONS_00014636	ACT5C_ANOGA	AGAP000651-RB	XLOC_013031	TSS11891	X:11655372-11664337	2214	OK	862.813	566.379	1159.25	992.492	645.82	1339.16	OK	0.140021	-0.571578	0.567608	0.86718	no
TCONS_00014637	ACT5C_ANOGA	AGAP000651-RC	XLOC_013031	TSS11892	X:11655372-11664337	2405	OK	1.7684	0.874557	2.66225	4.71053	2.92707	6.49399	OK	0.979723	-3.1027	0.00191767	0.0272211	yes
TCONS_00014639	AGAP000652	AGAP000652-RA	XLOC_013032	TSS11894	X:11675678-11680429	1329	OK	20.3764	13.864	26.8888	19.2452	13.083	25.4073	OK	-0.0571187	0.252512	0.800645	0.96786	no
TCONS_00014640	AGAP000653	AGAP000653-RA	XLOC_013033	TSS11895	X:11683503-11686565	2028	OK	8.99877	5.85931	12.1382	10.0752	6.66293	13.4875	OK	0.112991	-0.464762	0.642102	0.899667	no
TCONS_00014009	AGAP000654	AGAP000654-RA	XLOC_012502	TSS11376	X:11692556-11695719	677	OK	1367.11	902.619	1831.6	1276.42	843.871	1708.97	OK	-0.0686405	0.286079	0.774818	0.957923	no
TCONS_00014641	RS14A_ANOGA	AGAP000655-RA	XLOC_013034	TSS11896	X:11703113-11704270	802	OK	1224.22	808.062	1640.37	1092.59	718.984	1466.2	OK	-0.113749	0.471827	0.63705	0.897749	no
TCONS_00014010	AGAP000656	AGAP000656-RA	XLOC_012503	-	X:11705822-11708034	2212	OK	7.86244	5.16439	10.5605	8.99573	6.00654	11.9849	OK	0.134653	-0.563786	0.5729	0.86919	no
TCONS_00014011	AGAP000657	AGAP000657-RA	XLOC_012504	TSS11377	X:11718048-11720785	1254	OK	0.175581	0	0.432543	0.397649	0	0.834338	NOTEST	0.81747	-0.893557	0.371559	1	no
TCONS_00014642	GPRGHP3	AGAP000658-RA	XLOC_013035	TSS11897	X:11722985-11727257	1482	OK	0.992805	0.222761	1.76285	0.319089	0	0.689872	OK	-1.13507	1.6249	0.104184	0.392694	no
TCONS_00014643	AGAP000659	AGAP000659-RA	XLOC_013036	TSS11898	X:11733474-11745014	6534	OK	3.01603	1.99667	4.03538	2.56033	1.67397	3.44669	OK	-0.163804	0.677136	0.49832	0.827985	no
TCONS_00014012	AGAP000660	AGAP000660-RA	XLOC_012505	TSS11378	X:11750946-11754470	2979	OK	6.69437	4.5225	8.86623	8.57915	5.88286	11.2754	OK	0.248069	-1.09838	0.272037	0.64491	no
TCONS_00014014	AGAP000662	AGAP000662-RA	XLOC_012506	TSS11380	X:11758080-11772470	2698	OK	0.817028	0.311455	1.3226	0.585324	0.178994	0.991653	OK	-0.333508	0.717256	0.473216	0.811594	no
TCONS_00014016	AGAP000662	AGAP000662-RB	XLOC_012506	TSS11381	X:11758080-11772470	2906	OK	5.13868	3.3124	6.96495	12.5876	8.69364	16.4815	OK	0.895915	-3.80291	0.000143003	0.00306719	yes
TCONS_00014013	AGAP000662	AGAP000662-RC	XLOC_012506	TSS11379	X:11758080-11772470	2896	OK	16.9673	11.8375	22.0972	12.9425	8.95562	16.9293	OK	-0.270774	1.25467	0.209598	0.566253	no
TCONS_00014645	AGAP000663	AGAP000663-RA	XLOC_013037	TSS11900	X:11783527-11803269	3182	OK	5.73691	3.76436	7.70945	15.6458	10.9152	20.3764	OK	1.00328	-4.38243	1.17364e-05	0.000355062	yes
TCONS_00014644	AGAP000663	AGAP000663-RB	XLOC_013037	TSS11899	X:11783527-11803269	3190	OK	16.6073	11.5944	21.6203	12.5004	8.65232	16.3484	OK	-0.284086	1.31786	0.187552	0.53485	no
TCONS_00014017	AGAP000666	AGAP000666-RA	XLOC_012508	TSS11382	X:11804662-11808611	3366	OK	7.29579	4.94996	9.64161	7.27253	4.94436	9.6007	OK	-0.00319273	0.0140734	0.988771	1.02249	no
TCONS_00014018	GPRDOP2	AGAP000667-RA	XLOC_012509	TSS11383	X:11817967-11824738	1509	OK	1.17716	0.338167	2.01615	2.82104	1.37304	4.26903	OK	0.874001	-1.99017	0.0465717	0.248356	no
TCONS_00014019	AGAP000668	AGAP000668-RA	XLOC_012510	TSS11384	X:11832304-11837951	5202	OK	2.99089	1.98538	3.9964	3.30795	2.22044	4.39546	OK	0.100758	-0.428559	0.668245	0.911903	no
TCONS_00014646	AGAP000669	AGAP000669-RA	XLOC_013038	TSS11901	X:11840405-11841085	428	OK	3908.65	2550.07	5267.23	3357.07	2188.44	4525.69	OK	-0.152125	0.618484	0.536257	0.850549	no
TCONS_00014020	AGAP000670	AGAP000670-RA	XLOC_012511	TSS11385	X:11842901-11843636	650	OK	12.1014	7.20018	17.0027	13.3241	8.1477	18.5004	OK	0.0962468	-0.342992	0.731604	0.940263	no
TCONS_00014647	AGAP000671	AGAP000671-RA	XLOC_013039	TSS11902	X:11847966-11853440	615	OK	11.8477	7.18802	16.5075	12.4787	7.63073	17.3266	OK	0.0518828	-0.187701	0.851111	0.982487	no
TCONS_00014649	AGAP000672	AGAP000672-RA	XLOC_013040	TSS11903	X:11856357-11875562	1481	OK	48.78	34.2359	63.3241	44.7676	31.4152	58.12	OK	-0.0858347	0.407059	0.683965	0.920571	no
TCONS_00014648	AGAP000672	AGAP000672-RB	XLOC_013040	TSS11903	X:11856357-11875562	1519	OK	12.4862	8.32144	16.6509	14.5407	9.86023	19.2211	OK	0.152325	-0.657231	0.511032	0.834989	no
TCONS_00014650	AGAP000673	AGAP000673-RA	XLOC_013041	TSS11904	X:11918460-11921847	2046	OK	1.57159	0.733233	2.40995	1.31234	0.582796	2.04188	OK	-0.180279	0.467982	0.639798	0.899121	no
TCONS_00014651	AGAP000674	AGAP000674-RA	XLOC_013042	TSS11905	X:12010634-12014869	2365	OK	1.87524	0.947028	2.80344	1.78602	0.901972	2.67007	OK	-0.0487456	0.139271	0.889236	0.993737	no
TCONS_00014652	AGAP000675	AGAP000675-RA	XLOC_013043	TSS11906	X:12037002-12060602	1610	OK	0.513973	0.0519081	0.976037	6.93699	4.33394	9.54004	OK	2.60245	-5.34288	9.148e-08	4.93447e-06	yes
TCONS_00014653	AGAP000675	AGAP000675-RB	XLOC_013043	TSS11906	X:12037002-12060602	1615	OK	11.8003	7.8051	15.7954	6.85529	4.27837	9.4322	OK	-0.543101	2.14709	0.0317858	0.192599	no
TCONS_00014654	AGAP000675	AGAP000675-RC	XLOC_013043	TSS11906	X:12037002-12060602	1689	OK	0	0	0	3.75539	2.12444	5.38635	OK	1.79769e+308	1.79769e+308	2.06079e-06	7.7978e-05	yes
TCONS_00014021	AGAP000676	AGAP000676-RA	XLOC_012512	TSS11386	X:12064570-12071459	3906	OK	1.11608	0.551957	1.6802	1.85243	1.05651	2.64835	OK	0.506677	-1.52754	0.126628	0.434524	no
TCONS_00014023	AGAP000678	AGAP000678-RA	XLOC_012513	TSS11388	X:12106447-12111019	1755	OK	0.128642	0	0.316377	0.780116	0.201366	1.35887	OK	1.80241	-2.20195	0.0276691	0.17687	no
TCONS_00014022	AGAP000678	AGAP000678-RB	XLOC_012513	TSS11387	X:12106447-12111019	1760	OK	4.85772	2.91252	6.80293	4.81211	2.90016	6.72407	OK	-0.00943339	0.0334456	0.973319	1.0173	no
TCONS_00014024	AGAP000679	AGAP000679-RA	XLOC_012514	TSS11389	X:12117414-12119423	1580	OK	63.4329	44.3858	82.48	60.5412	42.3805	78.7019	OK	-0.0466584	0.219861	0.82598	0.974781	no
TCONS_00014657	AGAP000680	AGAP000680-RA	XLOC_013045	TSS11909	X:12119441-12120056	549	OK	2.36989	0.680808	4.05898	3.66821	1.4959	5.84052	OK	0.436859	-0.942879	0.345743	0.717054	no
TCONS_00014025	AGAP000681	AGAP000681-RA	XLOC_012515	-	X:12124480-12125898	1418	OK	10.8384	7.07431	14.6025	9.89049	6.4459	13.3351	OK	-0.0915231	0.372166	0.70977	0.93166	no
TCONS_00014658	AGAP000682	AGAP000682-RA	XLOC_013046	TSS11910	X:12128804-12130244	1253	OK	18.7704	12.7079	24.8328	19.631	13.3599	25.9021	OK	0.044831	-0.197375	0.843534	0.981066	no
TCONS_00014026	AGAP000684	AGAP000684-RA	XLOC_012516	TSS11390	X:12135380-12147837	2589	OK	4.44057	2.78694	6.09419	6.22383	4.07769	8.36996	OK	0.337603	-1.33039	0.183389	0.528206	no
TCONS_00014659	AGAP000685	AGAP000685-RA	XLOC_013047	TSS11911	X:12160908-12169682	6846	OK	0.714689	0.375457	1.05392	0.632028	0.325074	0.938981	OK	-0.122913	0.361992	0.717358	0.934652	no
TCONS_00014027	AGAP000686	AGAP000686-RA	XLOC_012517	TSS11391	X:12174015-12182557	4449	OK	0.398704	0.140097	0.65731	0.543602	0.232839	0.854365	OK	0.309999	-0.717101	0.473312	0.811538	no
TCONS_00014028	AGAP000687	AGAP000687-RA	XLOC_012518	TSS11392	X:12281539-12300807	1587	OK	0	0	0	0.180338	0	0.416842	OK	1.79769e+308	1.79769e+308	0.0636269	0.298938	no
TCONS_00014029	AGAP000688	AGAP000688-RA	XLOC_012519	TSS11393	X:12400052-12409855	1014	OK	0.814415	0.0548882	1.57394	0	0	0	OK	-1.79769e+308	-1.79769e+308	0.0159951	0.127358	no
TCONS_00014660	AGAP000689	AGAP000689-RA	XLOC_013048	TSS11912	X:12426458-12428058	1038	OK	67.5698	47.3545	87.7851	64.2847	45.0709	83.4986	OK	-0.0498387	0.235703	0.813663	0.971461	no
TCONS_00014661	AGAP000690	AGAP000690-RA	XLOC_013049	TSS11913	X:12430902-12431759	775	OK	14.6021	9.17816	20.0261	10.2501	6.14658	14.3536	OK	-0.35388	1.29598	0.194982	0.545485	no
TCONS_00014663	AGAP000691	AGAP000691-RA	XLOC_013051	-	X:12435495-12436530	1035	OK	42.7861	29.6306	55.9416	29.2496	19.9251	38.5742	OK	-0.380346	1.71749	0.0858889	0.353713	no
TCONS_00014664	CECC_ANOGA	AGAP000692-RA	XLOC_013052	TSS11914	X:12437472-12438077	518	OK	1611.81	1067.22	2156.39	1169.9	778.019	1561.77	OK	-0.320441	1.34703	0.177971	0.518731	no
TCONS_00014665	CECA_ANOGA	AGAP000693-RA	XLOC_013053	TSS11915	X:12440532-12441132	511	OK	282.951	194.495	371.408	350.834	239.616	462.051	OK	0.215038	-0.965969	0.33406	0.705522	no
TCONS_00014030	CECB_ANOGA	AGAP000694-RA	XLOC_012520	TSS11394	X:12442173-12442986	718	OK	2231.02	1465.92	2996.12	2958.15	1927.66	3988.63	OK	0.282105	-1.1542	0.248418	0.615269	no
TCONS_00014666	AGAP000695	AGAP000695-RA	XLOC_013054	TSS11916	X:12443350-12444668	1094	OK	7.18719	4.21537	10.159	2.7218	1.23032	4.21328	OK	-0.971006	2.82896	0.00467002	0.053427	no
TCONS_00014670	AGAP000696	AGAP000696-RA	XLOC_013056	TSS11917	X:12474718-12486013	873	OK	6.34626	3.35685	9.33566	0.231768	0	0.574772	OK	-3.30989	4.26228	2.02356e-05	0.000566239	yes
TCONS_00014668	AGAP000696	AGAP000696-RB	XLOC_013056	TSS11917	X:12474718-12486013	830	OK	2.55975	0.91077	4.20873	1.55801	0.363373	2.75265	OK	-0.496501	0.991552	0.321416	0.692668	no
TCONS_00014669	AGAP000696	AGAP000696-RC	XLOC_013056	TSS11918	X:12474718-12486013	758	OK	0.62049	0	1.33034	0.362814	0	0.850092	OK	-0.53662	0.608326	0.542971	0.854676	no
TCONS_00014034	AGAP000697	AGAP000697-RA	XLOC_012523	TSS11397	X:12519278-12536726	1595	OK	8.30997	5.312	11.3079	9.45128	6.16699	12.7356	OK	0.128695	-0.513848	0.607358	0.885233	no
TCONS_00014033	AGAP000697	AGAP000697-RB	XLOC_012523	TSS11397	X:12519278-12536726	1123	OK	6.37545	3.71134	9.03956	0.272635	0	0.608896	OK	-3.15208	4.84102	1.29176e-06	5.14917e-05	yes
TCONS_00014035	AGAP000698	AGAP000698-RA	XLOC_012524	TSS11398	X:12541161-12546434	1548	OK	10.0569	6.4939	13.6199	10.6681	6.97458	14.3616	OK	0.0589981	-0.238202	0.811725	0.9718	no
TCONS_00014671	AGAP000699	AGAP000699-RA	XLOC_013057	TSS11919	X:12541161-12546434	1710	OK	0.731206	0.182377	1.28004	1.73297	0.806145	2.65979	OK	0.862895	-1.87254	0.0611318	0.292087	no
TCONS_00014672	AGAP000699	AGAP000699-RB	XLOC_013057	TSS11919	X:12541161-12546434	1689	OK	15.7528	10.722	20.7837	14.4621	9.82671	19.0975	OK	-0.0854898	0.377885	0.705516	0.930121	no
TCONS_00014038	AGAP000700	AGAP000700-RA	XLOC_012525	TSS11401	X:12548887-12556851	2308	OK	0.574198	0.145279	1.00312	1.36496	0.631804	2.09812	OK	0.865905	-1.88229	0.059796	0.289524	no
TCONS_00014036	AGAP000700	AGAP000700-RB	XLOC_012525	TSS11399	X:12548887-12556851	2405	OK	31.0178	21.7802	40.2554	27.917	19.5954	36.2385	OK	-0.105326	0.499927	0.617127	0.888539	no
TCONS_00014037	AGAP000700	AGAP000700-RC	XLOC_012525	TSS11400	X:12548887-12556851	2339	OK	6.22025	4.00959	8.43092	7.57314	4.99675	10.1495	OK	0.196797	-0.800021	0.423699	0.776914	no
TCONS_00014039	AGAP000702	AGAP000702-RA	XLOC_012526	TSS11402	X:12561090-12570020	3531	OK	5.20684	3.4073	7.00638	5.9568	3.96715	7.94645	OK	0.134561	-0.559927	0.575529	0.870262	no
TCONS_00014040	AGAP000703	AGAP000703-RA	XLOC_012527	TSS11403	X:12597181-12610383	2502	OK	10.3063	6.89607	13.7166	18.5037	12.8346	24.1728	OK	0.585213	-2.59547	0.00944626	0.0885657	no
TCONS_00014673	AGAP000704	AGAP000704-RA	XLOC_013058	TSS11920	X:12622061-12623732	1204	OK	27.2962	18.6447	35.9478	25.4052	17.3561	33.4542	OK	-0.0717968	0.320415	0.748653	0.94814	no
TCONS_00014675	AGAP000705	AGAP000705-RA	XLOC_013060	TSS11922	X:12629142-12630245	1033	OK	30.4977	20.9652	40.0302	30.2564	20.8624	39.6504	OK	-0.00794261	0.0360567	0.971237	1.01705	no
TCONS_00014042	AGAP000706	AGAP000706-RA	XLOC_012529	-	X:12641185-12641809	624	OK	0.202782	0	0.502311	0	0	0	NOTEST	-1.79769e+308	-1.79769e+308	0.0878672	1	no
TCONS_00014043	AGAP000707	AGAP000707-RA	XLOC_012530	TSS11404	X:12660500-12671546	3433	OK	2.89823	1.75836	4.0381	3.44451	2.15628	4.73273	OK	0.17268	-0.636338	0.524556	0.842747	no
TCONS_00014044	AGAP000708	AGAP000708-RA	XLOC_012531	TSS11405	X:12682361-12698181	4103	OK	22.2885	15.6184	28.9585	22.0505	15.4356	28.6653	OK	-0.0107356	0.0506715	0.959587	1.01356	no
TCONS_00014045	AGAP000708	AGAP000708-RB	XLOC_012531	TSS11405	X:12682361-12698181	4103	OK	4.44052	2.94936	5.93167	5.48866	3.71431	7.26302	OK	0.211914	-0.909256	0.363215	0.733256	no
TCONS_00014677	AGAP000711	AGAP000711-RA	XLOC_013062	TSS11923	X:12699878-12706943	3881	OK	9.06881	6.2633	11.8743	10.0571	6.98437	13.1298	OK	0.103437	-0.475794	0.634221	0.896453	no
TCONS_00014046	AGAP000713	AGAP000713-RA	XLOC_012532	TSS11406	X:12726945-12743043	3659	OK	16.8404	11.8235	21.8573	20.8995	14.6771	27.1218	OK	0.215944	-1.02543	0.30516	0.677445	no
TCONS_00014679	AGAP000714	AGAP000714-RA	XLOC_013064	-	X:12757891-12760135	2244	OK	0	0	0	0	0	0	NOTEST	0	0	1	1	no
TCONS_00014683	AGAP000715	AGAP000715-RA	XLOC_013068	TSS11924	X:12859843-12886948	996	OK	2.00159	0.703321	3.29985	1.35585	0.351293	2.3604	OK	-0.389512	0.791123	0.428872	0.781539	no
TCONS_00014684	AGAP000717	AGAP000717-RA	XLOC_013069	TSS11925	X:13042227-13066994	3090	OK	27.3078	19.1526	35.463	23.5372	16.5187	30.5557	OK	-0.148591	0.704188	0.481316	0.816755	no
TCONS_00014049	AGAP000718	AGAP000718-RA	XLOC_012535	TSS11408	X:13042227-13066994	2118	OK	4.25537	2.48854	6.0222	2.35234	1.21543	3.48924	OK	-0.592773	1.86066	0.0627928	0.29689	no
TCONS_00014685	SAHH_ANOGA	AGAP000719-RA	XLOC_013070	TSS11926	X:13067589-13073526	1628	OK	77.8332	54.0203	101.646	66.0523	46.035	86.0696	OK	-0.164122	0.762234	0.44592	0.792998	no
TCONS_00014050	AGAP000720	AGAP000720-RA	XLOC_012536	TSS11409	X:13096617-13124464	4345	OK	23.5244	16.4502	30.5987	23.9375	16.7124	31.1626	OK	0.0174061	-0.0817059	0.934881	1.00736	no
TCONS_00014051	AGAP000720	AGAP000720-RB	XLOC_012536	TSS11409	X:13096617-13124464	3816	OK	4.8637	3.23186	6.49553	5.59765	3.77685	7.41844	OK	0.140547	-0.60152	0.547494	0.856899	no
TCONS_00014052	AGAP000721	AGAP000721-RA	XLOC_012537	TSS11410	X:13133748-13137233	1931	OK	116.31	79.8773	152.742	100.569	69.3143	131.824	OK	-0.145409	0.659081	0.509844	0.83423	no
TCONS_00014053	AGAP000723	AGAP000723-RA	XLOC_012538	TSS11411	X:13140984-13150404	2388	OK	14.7448	10.149	19.3406	17.9431	12.4678	23.4184	OK	0.196312	-0.900109	0.368062	0.735428	no
TCONS_00014686	AGAP000724	AGAP000724-RA	XLOC_013071	TSS11927	X:13154934-13156918	1773	OK	7.63684	4.78672	10.487	8.3563	5.34532	11.3673	OK	0.0900316	-0.3471	0.728516	0.940107	no
TCONS_00014687	AGAP000725	AGAP000725-RA	XLOC_013072	TSS11928	X:13159186-13160745	1407	OK	11.5762	7.59292	15.5596	12.2241	8.11445	16.3337	OK	0.054452	-0.22638	0.820906	0.972505	no
TCONS_00014688	AGAP000726	AGAP000726-RA	XLOC_013073	TSS11929	X:13162863-13169057	2488	OK	8.11985	5.50783	10.7319	8.72006	5.95175	11.4884	OK	0.0713146	-0.315582	0.75232	0.95022	no
TCONS_00014054	AGAP000727	AGAP000727-RA	XLOC_012539	TSS11412	X:13212859-13229038	6630	OK	9.12175	6.39843	11.8451	9.08432	6.37811	11.7905	OK	-0.0041124	0.0195014	0.984441	1.02101	no
TCONS_00014055	AGAP000728	AGAP000728-RB	XLOC_012540	TSS11413	X:13239845-13249547	1344	OK	8.01279	5.02236	11.0032	10.6966	6.99259	14.4005	OK	0.288884	-1.13486	0.256433	0.627156	no
TCONS_00014689	AGAP000729	AGAP000729-RA	XLOC_013074	-	X:13307467-13307540	73	OK	0	0	0	0	0	0	NOTEST	0	0	1	1	no
TCONS_00014056	AGAP000730	AGAP000730-RA	XLOC_012541	-	X:13307850-13307922	72	OK	0	0	0	0	0	0	NOTEST	0	0	1	1	no
TCONS_00014690	AGAP000731	AGAP000731-RA	XLOC_013075	TSS11930	X:13371219-13377313	1893	OK	8.55095	5.60236	11.4995	9.72309	6.4735	12.9727	OK	0.128461	-0.535018	0.592637	0.878218	no
TCONS_00014691	AGAP000732	AGAP000732-RA	XLOC_013076	TSS11931	X:13402162-13404914	2275	OK	2.27873	1.17203	3.38542	1.72672	0.820216	2.63323	OK	-0.277391	0.775724	0.437912	0.786702	no
TCONS_00014057	AGAP000733	AGAP000733-RA	XLOC_012542	TSS11414	X:13412127-13413801	1495	OK	18.612	12.7233	24.5008	17.567	12.032	23.1019	OK	-0.0577869	0.258833	0.795764	0.966383	no
TCONS_00014059	AGAP000734	AGAP000734-RA	XLOC_012544	TSS11416	X:13417983-13420227	1265	OK	1.88164	0.732192	3.03108	1.56558	0.559449	2.5717	OK	-0.183889	0.414787	0.678298	0.917816	no
TCONS_00014692	AGAP000735	AGAP000735-RA	XLOC_013077	TSS11932	X:13423328-13428590	2073	OK	20.1736	14.0385	26.3088	22.3984	15.66	29.1368	OK	0.104611	-0.48909	0.624778	0.892661	no
TCONS_00014693	AGAP000735	AGAP000735-RB	XLOC_013077	TSS11933	X:13423328-13428590	2220	OK	2.03377	1.0757	2.99184	5.72804	3.69308	7.763	OK	1.03548	-3.50996	0.000448172	0.00832995	yes
TCONS_00014060	AGAP000736	AGAP000736-RA	XLOC_012545	TSS11417	X:13432330-13433400	987	OK	3.96996	1.87371	6.06621	4.1619	2.05827	6.26554	OK	0.0472165	-0.129191	0.897206	0.995099	no
TCONS_00014694	AGAP000737	AGAP000737-RA	XLOC_013078	TSS11934	X:13437822-13440589	2377	OK	2.89377	1.68661	4.10094	4.47265	2.8195	6.1258	OK	0.435419	-1.56247	0.118177	0.420791	no
TCONS_00014696	AGAP000738	AGAP000738-RA	XLOC_013080	TSS11935	X:13456930-13458634	1187	OK	4.3439	2.48711	6.20068	6.98242	4.36702	9.59782	OK	0.474624	-1.6702	0.0948789	0.375019	no
TCONS_00014697	AGAP000739	AGAP000739-RA	XLOC_013081	TSS11936	X:13489255-13490740	938	OK	2137.59	1356.98	2918.2	1870.95	1223.36	2518.55	OK	-0.133229	0.529572	0.596409	0.880615	no
TCONS_00014062	AGAP000740	AGAP000740-RA	XLOC_012547	TSS11418	X:13494763-13533093	1137	OK	2.23456	0.830938	3.63818	1.54625	0.458876	2.63362	OK	-0.368211	0.781	0.434802	0.785794	no
TCONS_00014698	AGAP000741	AGAP000741-RA	XLOC_013082	TSS11937	X:13494763-13533093	3153	OK	6.76398	4.52398	9.00398	7.79283	5.2803	10.3054	OK	0.141592	-0.612694	0.540078	0.85277	no
TCONS_00014702	AGAP000742	AGAP000742-RA	XLOC_013086	-	X:13578566-13578639	73	OK	0	0	0	0	0	0	NOTEST	0	0	1	1	no
TCONS_00014064	AGAP000743	AGAP000743-RB	XLOC_012549	-	X:13593847-13594674	827	OK	78.5215	55.1319	101.911	82.8993	58.1138	107.685	OK	0.0542548	-0.257105	0.797097	0.966243	no
TCONS_00014703	AGAP000744	AGAP000744-RA	XLOC_013087	-	X:13623924-13626564	2640	OK	0.117563	0	0.271743	0.138467	0	0.308017	NOTEST	0.16365	-0.182418	0.855255	1	no
TCONS_00014704	AGAP000745	AGAP000745-RA	XLOC_013088	-	X:13656840-13658643	1803	OK	7.40358	4.59079	10.2164	3.12319	1.66149	4.58489	OK	-0.863109	2.86362	0.00418833	0.0489321	yes
TCONS_00014066	AGAP000747	AGAP000747-RA	XLOC_012550	TSS11421	X:13683499-13699672	5236	OK	0.460722	0.191813	0.729631	0.547968	0.250281	0.845654	OK	0.173422	-0.434986	0.663573	0.910429	no
TCONS_00014065	AGAP000747	AGAP000747-RB	XLOC_012550	TSS11420	X:13683499-13699672	5833	OK	17.2444	12.064	22.4249	13.0166	9.13314	16.9001	OK	-0.281262	1.32862	0.183973	0.529168	no
TCONS_00014067	AGAP000747	AGAP000747-RC	XLOC_012550	TSS11422	X:13683499-13699672	2632	OK	10.799	7.39985	14.1982	11.5777	7.9702	15.1852	OK	0.0696245	-0.314399	0.753218	0.950502	no
TCONS_00014705	AGAP000748	AGAP000748-RA	XLOC_013089	TSS11939	X:13700536-13729423	825	OK	6.7376	3.64758	9.82763	0	0	0	OK	-1.79769e+308	-1.79769e+308	6.47706e-06	0.000213255	yes
TCONS_00014706	AGAP000748	AGAP000748-RB	XLOC_013089	TSS11940	X:13700536-13729423	891	OK	23.2073	15.415	30.9996	14.6999	9.36212	20.0377	OK	-0.456625	1.84657	0.0648091	0.301918	no
TCONS_00014068	AGAP000749	AGAP000749-RA	XLOC_012551	TSS11423	X:13700536-13729423	1584	OK	218.763	148.469	289.057	194.382	132.194	256.569	OK	-0.118165	0.5212	0.602228	0.882627	no
TCONS_00014069	AGAP000750	AGAP000750-RA	XLOC_012552	TSS11424	X:13700536-13729423	1219	OK	28.9668	19.9375	37.996	17.2325	11.5217	22.9433	OK	-0.519353	2.28307	0.0224261	0.154329	no
TCONS_00014070	AGAP000751	AGAP000751-RA	XLOC_012553	TSS11425	X:13733033-13734070	757	OK	1.84883	0.555043	3.14263	1.92409	0.614362	3.23382	OK	0.0398989	-0.0817396	0.934854	1.00741	no
TCONS_00014707	AGAP000752	AGAP000752-RA	XLOC_013090	-	X:13735944-13736706	762	OK	44.1993	30.6601	57.7386	55.0101	38.4127	71.6074	OK	0.218806	-1.0178	0.308775	0.68011	no
TCONS_00014071	AGAP000754	AGAP000754-RA	XLOC_012554	TSS11426	X:13740178-13748423	4414	OK	7.34979	5.06408	9.6355	8.68904	6.0334	11.3447	OK	0.167391	-0.767788	0.442613	0.789886	no
TCONS_00014072	AGAP000755	AGAP000755-RA	XLOC_012555	TSS11427	X:13749444-13764965	2604	OK	65.9664	45.5358	86.397	52.517	36.5056	68.5284	OK	-0.228008	1.04929	0.294046	0.66607	no
TCONS_00014709	AGAP000756	AGAP000756-RA	XLOC_013092	TSS11942	X:13749444-13764965	1933	OK	1.91412	0.90416	2.92409	2.16526	1.08879	3.24174	OK	0.123282	-0.340108	0.733775	0.941717	no
TCONS_00014710	AGAP000756	AGAP000756-RB	XLOC_013092	TSS11942	X:13749444-13764965	2304	OK	7.93754	5.19547	10.6796	3.35413	1.95733	4.75094	OK	-0.861411	3.18406	0.00145224	0.021837	yes
TCONS_00014073	AGAP000757	AGAP000757-RA	XLOC_012556	TSS11428	X:13765205-13766963	1659	OK	2.75879	1.40053	4.11705	3.10428	1.65587	4.55269	OK	0.117988	-0.34789	0.727923	0.940203	no
TCONS_00014711	AGAP000758	AGAP000758-RA	XLOC_013093	TSS11943	X:13767756-13769567	1725	OK	3.88209	2.20569	5.55849	4.5505	2.68154	6.41946	OK	0.158864	-0.533141	0.593936	0.879216	no
TCONS_00014074	AGAP000759	AGAP000759-RA	XLOC_012557	TSS11429	X:13771892-13772921	859	OK	56.038	39.0997	72.9763	62.1832	43.5593	80.807	OK	0.104054	-0.489072	0.62479	0.892578	no
TCONS_00014075	AGAP000760	AGAP000760-RA	XLOC_012558	TSS11430	X:13773039-13774708	986	OK	6.23326	3.47567	8.99085	12.1375	7.67441	16.6006	OK	0.666403	-2.31686	0.0205116	0.146152	no
TCONS_00014076	AGAP000760	AGAP000760-RB	XLOC_012558	TSS11430	X:13773039-13774708	979	OK	13.1735	8.34877	17.9982	2.46218	1.01478	3.90958	OK	-1.67716	4.84302	1.27881e-06	5.12982e-05	yes
TCONS_00014077	AGAP000760	AGAP000760-RC	XLOC_012558	TSS11430	X:13773039-13774708	981	OK	6.84735	3.89717	9.79752	9.43223	5.74773	13.1167	OK	0.320271	-1.1014	0.270721	0.643596	no
TCONS_00014712	GSTT1	AGAP000761-RA	XLOC_013094	TSS11944	X:13784274-13785443	997	OK	9.59672	5.95071	13.2427	14.614	9.58217	19.6458	OK	0.420559	-1.64046	0.100909	0.385976	no
TCONS_00014713	AGAP000762	AGAP000762-RA	XLOC_013095	TSS11945	X:13786755-13788683	1659	OK	1.14404	0.408816	1.87926	0.926563	0.295851	1.55727	OK	-0.210839	0.450444	0.652391	0.90498	no
TCONS_00014078	AGAP000763	AGAP000763-RA	XLOC_012559	TSS11431	X:13791908-13796842	1590	OK	13.5472	9.07357	18.0209	12.6413	8.45629	16.8264	OK	-0.0692096	0.29602	0.767215	0.955044	no
TCONS_00014714	AGAP000765	AGAP000765-RA	XLOC_013096	TSS11946	X:13806368-13813289	2028	OK	6.58175	4.19122	8.97228	6.04335	3.83056	8.25613	OK	-0.0853421	0.330951	0.740682	0.945031	no
TCONS_00014715	AGAP000767	AGAP000767-RA	XLOC_013097	TSS11947	X:13819939-13824507	869	OK	36.8692	25.3937	48.3446	47.1487	32.8671	61.4303	OK	0.245931	-1.13251	0.25742	0.628841	no
TCONS_00014079	AGAP000768	AGAP000768-RA	XLOC_012560	TSS11432	X:13840458-13842373	1672	OK	15.107	10.2787	19.9353	10.6403	7.08041	14.2002	OK	-0.350508	1.51508	0.129751	0.439766	no
TCONS_00014716	AGAP000769	AGAP000769-RA	XLOC_013098	TSS11948	X:13845731-13852853	3241	OK	28.3443	19.833	36.8556	20.6501	14.4912	26.809	OK	-0.316705	1.49661	0.134494	0.447231	no
TCONS_00014717	AGAP000769	AGAP000769-RB	XLOC_013098	TSS11948	X:13845731-13852853	3246	OK	9.00538	6.20027	11.8105	9.16343	6.31816	12.0087	OK	0.017399	-0.0791191	0.936938	1.00786	no
TCONS_00014718	AGAP000770	AGAP000770-RA	XLOC_013099	TSS11949	X:13856867-13859415	2151	OK	8.71755	5.74115	11.6939	12.6997	8.64257	16.7569	OK	0.376242	-1.60931	0.107548	0.399553	no
TCONS_00014719	AGAP000771	AGAP000771-RA	XLOC_013100	TSS11950	X:13860779-13861688	753	OK	10.8411	6.62936	15.0528	14.7734	9.48353	20.0634	OK	0.309488	-1.17155	0.241378	0.606484	no
TCONS_00014080	AGAP000772	AGAP000772-RA	XLOC_012561	TSS11433	X:13870126-13871264	928	OK	0.144047	0	0.347761	1.66979	0.517895	2.82168	OK	2.45031	-3.11448	0.00184268	0.0264828	yes
TCONS_00014081	AGAP000773	AGAP000773-RA	XLOC_012562	TSS11434	X:13882784-13890371	3138	OK	5.50036	3.57601	7.42471	7.089	4.73537	9.44263	OK	0.253731	-1.05213	0.292742	0.664897	no
TCONS_00014720	AGAP000774	AGAP000774-RA	XLOC_013101	TSS11951	X:13897617-13912227	4233	OK	2.37391	1.46092	3.2869	3.05884	1.9588	4.15889	OK	0.2535	-0.962891	0.335602	0.707012	no
TCONS_00014721	AGAP000774	AGAP000774-RB	XLOC_013101	TSS11952	X:13897617-13912227	4308	OK	2.06674	1.24937	2.88411	4.22846	2.80808	5.64883	OK	0.715863	-2.75922	0.00579393	0.062719	no
TCONS_00014722	AGAP000776	AGAP000776-RA	XLOC_013102	TSS11953	X:13917964-13927924	4106	OK	13.6608	9.58691	17.7347	19.1365	13.4216	24.8514	OK	0.337066	-1.59732	0.110195	0.405937	no
TCONS_00014082	AGAP000777	AGAP000777-RA	XLOC_012563	TSS11435	X:13948490-13949540	691	OK	4.10709	2.04466	6.16952	7.85115	4.57469	11.1276	OK	0.647945	-1.98471	0.0471766	0.250633	no
TCONS_00014723	AGAP000778	AGAP000778-RA	XLOC_013103	TSS11954	X:13956640-13959926	1884	OK	6.15333	3.76278	8.54389	4.87614	2.89423	6.85806	OK	-0.23264	0.827521	0.407942	0.766198	no
TCONS_00014725	AGAP000779	AGAP000779-RA	XLOC_013104	TSS11956	X:13969856-13978437	3345	OK	0.98174	0.449907	1.51357	1.35207	0.702247	2.0019	OK	0.320067	-0.883927	0.376736	0.743385	no
TCONS_00014724	AGAP000779	AGAP000779-RB	XLOC_013104	TSS11955	X:13969856-13978437	2727	OK	0.227754	0	0.45978	0.149339	0	0.321438	OK	-0.422049	0.548775	0.58316	0.873569	no
TCONS_00014083	AGAP000780	AGAP000780-RA	XLOC_012564	TSS11436	X:14238572-14239414	644	OK	34.2066	23.0018	45.4114	24.4893	16.0336	32.9451	OK	-0.33418	1.4043	0.160231	0.491668	no
TCONS_00014726	AGAP000781	AGAP000781-RA	XLOC_013105	TSS11957	X:14239441-14240165	529	OK	41.9072	28.2296	55.5849	47.5745	32.4081	62.7409	OK	0.126839	-0.556023	0.578195	0.870969	no
TCONS_00014084	AGAP000782	AGAP000782-RA	XLOC_012565	TSS11437	X:14242082-14243062	905	OK	6.30807	3.544	9.07214	6.6363	3.77244	9.50015	OK	0.0507252	-0.164958	0.868977	0.987374	no
TCONS_00014727	AGAP000783	AGAP000783-RA	XLOC_013106	TSS11958	X:14247919-14265405	5253	OK	5.31024	3.63259	6.98789	6.78047	4.69881	8.86213	OK	0.244408	-1.10962	0.267164	0.63982	no
TCONS_00014085	AGAP000784	AGAP000784-RA	XLOC_012566	TSS11438	X:14272802-14275118	1513	OK	29.886	20.7822	38.9897	35.2795	24.698	45.861	OK	0.165914	-0.776217	0.437621	0.787183	no
TCONS_00014728	AGAP000785	AGAP000785-RA	XLOC_013107	TSS11959	X:14279660-14289825	1936	OK	28.4831	19.8653	37.1008	25.0344	17.4232	32.6456	OK	-0.129059	0.601784	0.547318	0.856942	no
TCONS_00014086	AGAP000786	AGAP000786-RA	XLOC_012567	TSS11439	X:14307482-14318789	1968	OK	0.570918	0.121693	1.02014	0.186294	0	0.402769	OK	-1.11992	1.59607	0.110474	0.406493	no
TCONS_00014087	AGAP000787	AGAP000787-RA	XLOC_012568	TSS11440	X:14325020-14343038	3915	OK	9.32393	6.45865	12.1892	11.211	7.81618	14.6058	OK	0.184311	-0.854423	0.39287	0.75558	no
TCONS_00014729	AGAP000788	AGAP000788-RA	XLOC_013108	TSS11960	X:14351162-14353159	1887	OK	0.0400336	0	0.120101	0.485707	0.0628375	0.908577	OK	2.49589	-2.28846	0.0221108	0.153073	no
TCONS_00014089	AGAP000789	AGAP000789-RA	XLOC_012570	TSS11442	X:14362709-14366014	2295	OK	0.103765	0	0.255624	0.61745	0.148654	1.08625	OK	1.78347	-2.16347	0.0305052	0.188167	no
TCONS_00014730	AGAP000790	AGAP000790-RA	XLOC_013109	TSS11961	X:14391198-14393982	1030	OK	6.94554	3.91609	9.975	4.97497	2.61989	7.33005	OK	-0.33368	1.03677	0.299844	0.672116	no
TCONS_00014731	AGAP000791	AGAP000791-RA	XLOC_013110	TSS11962	X:14411708-14416243	2299	OK	16.0825	11.1198	21.0451	11.9936	8.19058	15.7965	OK	-0.293361	1.32608	0.184815	0.530505	no
TCONS_00014090	AGAP000792	AGAP000792-RA	XLOC_012571	TSS11443	X:14419728-14435537	2437	OK	50.3584	35.1113	65.6054	51.407	35.7511	67.0628	OK	0.0206089	-0.0959801	0.923536	1.00341	no
TCONS_00014732	AGAP000793	AGAP000793-RA	XLOC_013111	TSS11963	X:14439437-14439960	459	OK	4.38694	1.49413	7.27974	2.99745	0.776623	5.21828	OK	-0.380869	0.767998	0.442488	0.789886	no
TCONS_00014733	AGAP000794	AGAP000794-RA	XLOC_013112	TSS11964	X:14441807-14444177	1846	OK	491.606	324.265	658.947	324.42	215.983	432.857	OK	-0.41564	1.74249	0.0814234	0.345076	no
TCONS_00014734	AGAP000794	AGAP000794-RB	XLOC_013112	TSS11964	X:14441807-14444177	2210	OK	56.4018	39.3646	73.4389	46.5875	32.6196	60.5554	OK	-0.191169	0.898345	0.369002	0.736725	no
TCONS_00014735	AGAP000794	AGAP000794-RC	XLOC_013112	TSS11964	X:14441807-14444177	2078	OK	9.27068	6.12133	12.42	1.59625	0.746003	2.44649	OK	-1.7592	5.5692	2.55918e-08	1.51589e-06	yes
TCONS_00014736	AGAP000795	AGAP000795-RA	XLOC_013113	TSS11965	X:14461511-14527163	2778	OK	0.147252	0	0.315613	0.293468	0.0362986	0.550638	OK	0.689626	-0.95745	0.33834	0.709949	no
TCONS_00014737	AGAP000795	AGAP000795-RB	XLOC_013113	TSS11966	X:14461511-14527163	2472	OK	0.526399	0.126875	0.925922	0.0998697	0	0.234552	OK	-1.66219	2.14825	0.0316937	0.192408	no
TCONS_00014738	AGAP000795	AGAP000795-RC	XLOC_013113	TSS11967	X:14461511-14527163	2412	OK	0.531705	0.113615	0.949796	1.09278	0.456165	1.72939	OK	0.720388	-1.47227	0.140949	0.461076	no
TCONS_00014092	AGAP000797	AGAP000797-RA	XLOC_012573	TSS11445	X:14561682-14577309	2592	OK	0.822181	0.307896	1.33646	1.42109	0.696137	2.14604	OK	0.547219	-1.35591	0.175127	0.514941	no
TCONS_00014739	AGAP000798	AGAP000798-RA	XLOC_013114	TSS11968	X:14600997-14611915	2741	OK	8.12402	5.44803	10.8	5.82165	3.80524	7.83806	OK	-0.333241	1.39436	0.163208	0.495883	no
TCONS_00014740	AGAP000801	AGAP000801-RA	XLOC_013115	TSS11969	X:14618212-14702072	2739	OK	4.30748	2.71882	5.89614	4.84707	3.11662	6.57752	OK	0.118022	-0.459852	0.645623	0.900816	no
TCONS_00014741	AGAP000801	AGAP000801-RB	XLOC_013115	TSS11969	X:14618212-14702072	2739	OK	0.180006	0	0.372185	0.185679	0	0.379377	OK	0.0310316	-0.0415786	0.966835	1.01538	no
TCONS_00014094	AGAP000803	AGAP000803-RA	XLOC_012575	TSS11446	X:14738909-14744472	2996	OK	5.02015	3.268	6.77229	7.68619	5.20924	10.1632	OK	0.425966	-1.79337	0.0729139	0.323846	no
TCONS_00014743	GPXH2	AGAP000804-RA	XLOC_013117	-	X:14745060-14745238	178	OK	154.827	103.203	206.452	147.282	98.3102	196.253	OK	-0.0499645	0.212215	0.83194	0.977899	no
TCONS_00014095	AGAP000805	AGAP000805-RA	XLOC_012576	TSS11447	X:14756842-14758303	1050	OK	11.6712	7.2716	16.0707	18.5802	12.3066	24.8538	OK	0.464974	-1.83759	0.0661233	0.305236	no
TCONS_00014096	AGAP000806	AGAP000806-RA	XLOC_012577	TSS11448	X:14770307-14771754	1371	OK	22.3822	15.2626	29.5017	15.3786	10.2677	20.4895	OK	-0.375286	1.63156	0.102771	0.389689	no
TCONS_00014744	AGAP000807	AGAP000807-RA	XLOC_013118	TSS11970	X:14803451-14825980	1909	OK	26.2799	18.3196	34.2402	26.1211	18.226	34.0161	OK	-0.00606363	0.0283407	0.97739	1.01853	no
TCONS_00014745	AGAP000808	AGAP000808-RA	XLOC_013119	TSS11971	X:14828246-14830147	1452	OK	16.8308	11.2724	22.3892	10.8065	6.97939	14.6337	OK	-0.443057	1.8299	0.0672645	0.308706	no
TCONS_00014097	AGAP000809	AGAP000809-RA	XLOC_012578	TSS11449	X:14838270-14839995	1666	OK	7.3063	4.56862	10.044	5.53392	3.34065	7.72718	OK	-0.277842	1.01882	0.308287	0.679625	no
TCONS_00014747	AGAP000810	AGAP000810-RA	XLOC_013121	TSS11973	X:14841696-14871886	8601	OK	4.44745	3.07248	5.82242	4.9849	3.46552	6.50429	OK	0.114083	-0.525557	0.599196	0.881956	no
TCONS_00014098	AGAP000812	AGAP000812-RA	XLOC_012579	TSS11450	X:14888684-14897448	1219	OK	51.4507	36.0299	66.8716	34.6725	24.06	45.285	OK	-0.394678	1.84262	0.0653845	0.302929	no
TCONS_00014748	AGAP000813	AGAP000813-RA	XLOC_013122	TSS11974	X:14912126-14913229	963	OK	9.57245	5.73798	13.4069	9.27741	5.60048	12.9543	OK	-0.0313073	0.111116	0.911524	0.998918	no
TCONS_00014099	AGAP000814	AGAP000814-RA	XLOC_012580	TSS11451	X:14915761-14918629	1611	OK	1.6732	0.710307	2.63609	1.28574	0.489665	2.08181	OK	-0.263404	0.623221	0.533139	0.848898	no
TCONS_00014100	INTB	AGAP000815-RA	XLOC_012581	TSS11452	X:14937286-14950975	4694	OK	55.1728	37.5686	72.777	53.586	36.5632	70.6087	OK	-0.0291824	0.129628	0.896861	0.995064	no
TCONS_00014103	AGAP000816	AGAP000816-RA	XLOC_012583	TSS11455	X:15007940-15008906	876	OK	0	0	0	0	0	0	NOTEST	0	0	1	1	no
TCONS_00014102	AGAP000817	AGAP000817-RA	XLOC_012582	TSS11454	X:15003957-15006394	672	OK	0	0	0	0	0	0	NOTEST	0	0	1	1	no
TCONS_00014101	AGAP000817	AGAP000817-RB	XLOC_012582	TSS11453	X:15003957-15006394	672	OK	0	0	0	0	0	0	NOTEST	0	0	1	1	no
TCONS_00014750	AGAP000818	AGAP000818-RA	XLOC_013124	TSS11975	X:15240571-15242864	1936	OK	165.266	112.708	217.824	139.95	95.7854	184.114	OK	-0.166271	0.742246	0.457938	0.799563	no
TCONS_00014107	AGAP000819	AGAP000819-RA	XLOC_012587	TSS11457	X:15252294-15254168	1311	OK	0	0	0	0	0	0	NOTEST	0	0	1	1	no
TCONS_00014751	CPR125	AGAP000820-RA	XLOC_013125	TSS11976	X:15282060-15283387	956	OK	47.6312	33.0174	62.245	11.5882	7.12421	16.0521	OK	-1.4135	5.7405	9.43991e-09	6.04345e-07	yes
TCONS_00014108	AGAP000821	AGAP000821-RA	XLOC_012588	TSS11458	X:15317420-15319139	1550	OK	0.564287	0.0730036	1.05557	0.1235	0	0.30424	OK	-1.51933	1.78442	0.0743558	0.328295	no
TCONS_00014109	AGAP000822	AGAP000822-RA	XLOC_012589	TSS11459	X:15319509-15320904	988	OK	5.63982	3.02495	8.25469	10.1945	6.23543	14.1536	OK	0.591998	-1.95766	0.0502701	0.259879	no
TCONS_00014110	AGAP000823	AGAP000823-RA	XLOC_012590	TSS11460	X:15327410-15333680	2335	OK	27.6373	19.3479	35.9267	27.5723	19.314	35.8306	OK	-0.00235433	0.0111087	0.991137	1.02252	no
TCONS_00014753	AGAP000824	AGAP000824-RA	XLOC_013126	TSS11978	X:15336217-15339506	1993	OK	39.0134	27.3839	50.643	35.3267	24.7789	45.8744	OK	-0.0992672	0.470563	0.637953	0.898122	no
TCONS_00014752	AGAP000824	AGAP000824-RB	XLOC_013126	TSS11977	X:15336217-15339506	1454	OK	0.417048	0.00584689	0.828249	0.240726	0	0.524416	OK	-0.549542	0.715297	0.474426	0.81213	no
TCONS_00014754	AGAP000825	AGAP000825-RA	XLOC_013127	TSS11979	X:15343948-15345874	1709	OK	3.39717	1.87881	4.91552	2.03046	0.986698	3.07422	OK	-0.514682	1.51114	0.130753	0.441273	no
TCONS_00014111	AGAP000826	AGAP000826-RA	XLOC_012591	TSS11461	X:15348504-15353183	3101	OK	4.89466	3.20461	6.5847	7.04071	4.7643	9.31712	OK	0.363564	-1.53717	0.124251	0.429627	no
TCONS_00014113	AGAP000829	AGAP000829-RA	XLOC_012592	TSS11463	X:15355730-15364742	3267	OK	3.16031	1.97182	4.34879	3.73894	2.39452	5.08336	OK	0.168132	-0.646283	0.518096	0.839283	no
TCONS_00014112	AGAP000829	AGAP000829-RB	XLOC_012592	TSS11462	X:15355730-15364742	4402	OK	6.50117	4.4515	8.55085	4.93766	3.32946	6.54587	OK	-0.27509	1.21372	0.224854	0.585749	no
TCONS_00014755	CASPS7	AGAP000830-RA	XLOC_013128	TSS11980	X:15367593-15371384	1282	OK	6.00515	3.41366	8.59664	4.0633	2.13979	5.9868	OK	-0.390623	1.21962	0.222609	0.582413	no
TCONS_00014114	AGAP000831	AGAP000831-RA	XLOC_012593	-	X:15375385-15376767	1382	OK	21.9213	15.0735	28.7691	24.5539	17.0183	32.0896	OK	0.113412	-0.517963	0.604484	0.883992	no
TCONS_00014115	AGAP000832	AGAP000832-RA	XLOC_012594	TSS11464	X:15378923-15383302	1099	OK	65.7999	46.1714	85.4284	66.9388	46.9536	86.924	OK	0.0171606	-0.0813208	0.935187	1.00726	no
TCONS_00014756	MIP	AGAP000833-RA	XLOC_013129	TSS11981	X:15383616-15388601	1063	OK	0.349815	0	0.748483	0.371813	0	0.779808	OK	0.0609872	-0.0770987	0.938545	1.00788	no
TCONS_00014757	MIP	AGAP000833-RB	XLOC_013129	TSS11982	X:15383616-15388601	1078	OK	21.3248	14.4865	28.163	23.8374	16.3367	31.338	OK	0.111385	-0.495852	0.619999	0.889744	no
TCONS_00014116	AGAP000834	AGAP000834-RA	XLOC_012595	TSS11465	X:15414171-15423553	2101	OK	30.327	21.2467	39.4073	28.7055	20.1007	37.3103	OK	-0.0549497	0.259393	0.795332	0.966229	no
TCONS_00014117	AGAP000834	AGAP000834-RB	XLOC_012595	TSS11465	X:15414171-15423553	2098	OK	8.21858	5.35096	11.0862	1.69677	0.805451	2.5881	OK	-1.57767	5.0035	5.62984e-07	2.46934e-05	yes
TCONS_00014118	AGAP000835	AGAP000835-RA	XLOC_012596	TSS11466	X:15430355-15434984	2525	OK	7.32718	4.80594	9.84842	9.33392	6.26016	12.4077	OK	0.242064	-1.01647	0.309406	0.680672	no
TCONS_00014758	AGAP000837	AGAP000837-RA	XLOC_013130	TSS11983	X:15438819-15446837	4437	OK	2.60519	1.58981	3.62058	3.45218	2.20564	4.69872	OK	0.281499	-1.05964	0.28931	0.660654	no
TCONS_00014759	AGAP000839	AGAP000839-RA	XLOC_013131	TSS11984	X:15448138-15449297	609	OK	0.348197	0	0.85778	0.438817	0	1.01431	OK	0.231315	-0.23542	0.813883	0.971174	no
TCONS_00014119	AGAP000840	AGAP000840-RA	XLOC_012597	TSS11467	X:15536994-15539148	1971	OK	0	0	0	0.175373	0	0.390115	NOTEST	1.79769e+308	1.79769e+308	0.0511986	1	no
TCONS_00014761	AGAP000841	AGAP000841-RA	XLOC_013133	TSS11985	X:15543193-15548834	789	OK	3.38917	1.494	5.28434	6.29227	3.44348	9.14105	OK	0.618736	-1.71993	0.085445	0.353262	no
TCONS_00014121	AGAP000842	AGAP000842-RA	XLOC_012599	TSS11469	X:15559096-15560436	1251	OK	33.1223	23.0077	43.2368	29.5669	20.5099	38.624	OK	-0.11355	0.525045	0.599552	0.882173	no
TCONS_00014762	AGAP000843	AGAP000843-RA	XLOC_013134	TSS11986	X:15562825-15564556	1598	OK	55.9196	39.2444	72.5948	57.9956	40.6574	75.3338	OK	0.0364528	-0.172659	0.86292	0.985972	no
TCONS_00014763	AGAP000844	AGAP000844-RA	XLOC_013135	TSS11987	X:15570147-15577691	1679	OK	8.20507	5.17651	11.2336	11.3472	7.48769	15.2067	OK	0.324219	-1.2919	0.196391	0.547976	no
TCONS_00014123	AGAP000847	AGAP000847-RA	XLOC_012600	TSS11471	X:15618827-15688956	2002	OK	34.3309	24.0768	44.585	19.5166	13.4796	25.5537	OK	-0.564778	2.6269	0.00861655	0.082745	no
TCONS_00014124	AGAP000847	AGAP000847-RB	XLOC_012600	TSS11472	X:15618827-15688956	3300	OK	6.95637	4.64168	9.27105	6.03807	3.98952	8.08662	OK	-0.141573	0.595835	0.551285	0.858171	no
TCONS_00014122	AGAP000847	AGAP000847-RC	XLOC_012600	TSS11470	X:15618827-15688956	3630	OK	3.26072	2.04808	4.47335	4.9001	3.23423	6.56596	OK	0.407308	-1.61673	0.105936	0.396703	no
TCONS_00014764	AGAP000848	AGAP000848-RA	XLOC_013136	TSS11988	X:15693833-15705445	2550	OK	10.9817	7.46548	14.498	10.2965	6.99145	13.6015	OK	-0.0644294	0.284217	0.776244	0.959032	no
TCONS_00014765	AGAP000849	AGAP000849-RA	XLOC_013137	TSS11989	X:15717093-15717709	484	OK	878.957	592.914	1165	818.971	552.207	1085.74	OK	-0.0706869	0.307038	0.758814	0.952255	no
TCONS_00014125	AGAP000850	AGAP000850-RA	XLOC_012601	TSS11473	X:15720736-15722091	1132	OK	6.33564	3.6728	8.99848	5.75672	3.30747	8.20596	OK	-0.095823	0.320452	0.748626	0.9482	no
TCONS_00014766	AGAP000851	AGAP000851-RA	XLOC_013138	TSS11990	X:15724064-15725189	894	OK	1163.51	770.154	1556.87	960.863	634.529	1287.2	OK	-0.191365	0.798669	0.424482	0.777788	no
TCONS_00014767	AGAP000852	AGAP000852-RA	XLOC_013139	TSS11991	X:15728708-15731359	1211	OK	152.046	105.012	199.081	167.657	115.653	219.66	OK	0.0977328	-0.4462	0.655452	0.906944	no
TCONS_00014768	AGAP000853	AGAP000853-RA	XLOC_013140	TSS11992	X:15745789-15748844	2166	OK	3.71803	2.18738	5.24869	3.96591	2.38059	5.55123	OK	0.0645407	-0.22495	0.822018	0.972823	no
TCONS_00014769	AGAP000854	AGAP000854-RA	XLOC_013141	TSS11993	X:15755375-15765168	1467	OK	0.2372	0	0.548277	0.707552	0.0915383	1.32357	OK	1.09291	-1.38858	0.16496	0.499173	no
TCONS_00014770	AGAP000855	AGAP000855-RA	XLOC_013142	TSS11994	X:15783192-15784645	1297	OK	45.0794	31.6059	58.5528	42.8899	30.0806	55.6992	OK	-0.0497878	0.235669	0.81369	0.971401	no
TCONS_00014126	AGAP000856	AGAP000856-RA	XLOC_012602	TSS11474	X:15786438-15788568	1728	OK	3.70419	2.09252	5.31586	3.9879	2.31204	5.66376	OK	0.0737993	-0.244005	0.807227	0.969989	no
TCONS_00014771	AGAP000857	AGAP000857-RA	XLOC_013143	TSS11995	X:15790707-15792393	1452	OK	19.3286	13.1511	25.5061	24.4655	16.9003	32.0307	OK	0.235677	-1.05992	0.289181	0.660836	no
TCONS_00014773	AGAP000858	AGAP000858-RA	XLOC_013145	TSS11996	X:15833867-15836389	2079	OK	2.6982	1.42967	3.96674	3.85951	2.24494	5.47407	OK	0.357952	-1.1376	0.255289	0.625081	no
TCONS_00014128	AGAP000859	AGAP000859-RA	XLOC_012604	TSS11476	X:15837886-15839184	1144	OK	1.88206	0.704806	3.05931	2.46751	1.0958	3.83922	OK	0.270844	-0.647301	0.517437	0.83961	no
TCONS_00014129	AGAP000860	AGAP000860-RA	XLOC_012605	TSS11477	X:15841785-15848469	2736	OK	0.961524	0.39211	1.53094	1.98305	1.06924	2.89685	OK	0.72387	-1.92938	0.0536833	0.271653	no
TCONS_00014775	AGAP000861	AGAP000861-RA	XLOC_013147	TSS11998	X:15861006-15868268	2845	OK	5.2187	3.3929	7.04451	5.43785	3.56274	7.31296	OK	0.0411346	-0.167476	0.866995	0.986804	no
TCONS_00014130	AGAP000862	AGAP000862-RA	XLOC_012606	TSS11478	X:15870645-15874557	3692	OK	36.0327	25.1041	46.9612	37.7161	26.1696	49.2626	OK	0.0456613	-0.211914	0.832174	0.977994	no
TCONS_00014131	AGAP000863	AGAP000863-RA	XLOC_012607	TSS11479	X:16014865-16027418	993	OK	2.32837	0.934551	3.72219	2.79524	1.25634	4.33414	OK	0.182749	-0.449403	0.653141	0.905228	no
TCONS_00014132	AGAP000864	AGAP000864-RA	XLOC_012608	TSS11480	X:16089584-16093450	1529	OK	0.524402	0.0550619	0.993743	1.00069	0.314091	1.6873	OK	0.646191	-1.14599	0.251798	0.621213	no
TCONS_00014133	AGAP000864	AGAP000864-RB	XLOC_012608	TSS11480	X:16089584-16093450	1581	OK	4.55994	2.65287	6.46702	7.53895	4.78578	10.2921	OK	0.502773	-1.81106	0.0701323	0.315807	no
TCONS_00014776	AGAP000865	AGAP000865-RA	XLOC_013148	TSS11999	X:16104445-16138308	4608	OK	7.06431	4.85391	9.2747	8.34509	5.78663	10.9036	OK	0.166618	-0.76071	0.44683	0.793169	no
TCONS_00014777	AGAP000866	AGAP000866-RA	XLOC_013149	TSS12000	X:16154351-16155389	694	OK	6.33206	3.2568	9.40732	13.104	7.92268	18.2853	OK	0.727293	-2.32262	0.0201994	0.144905	no
TCONS_00014778	AGAP000867	AGAP000867-RA	XLOC_013150	TSS12001	X:16156070-16158302	640	OK	0.469787	0	1.0627	2.78729	0.940522	4.63406	OK	1.78055	-2.49827	0.0124803	0.107619	no
TCONS_00014134	AGAP000868	AGAP000868-RA	XLOC_012609	TSS11481	X:16164225-16179371	1860	OK	20.867	14.3871	27.3469	33.6341	23.5837	43.6845	OK	0.477373	-2.21542	0.0267313	0.172793	no
TCONS_00014135	AGAP000869	AGAP000869-RA	XLOC_012610	TSS11482	X:16222087-16237104	5589	OK	4.51518	3.06138	5.96898	5.15281	3.53132	6.7743	OK	0.132097	-0.586814	0.557329	0.861654	no
TCONS_00014779	AGAP000870	AGAP000870-RA	XLOC_013151	TSS12002	X:16247459-16258053	5454	OK	4.04763	2.73022	5.36505	6.17233	4.26834	8.07632	OK	0.421944	-1.88187	0.0598537	0.289693	no
TCONS_00014780	AGAP000871	AGAP000871-RA	XLOC_013152	TSS12003	X:16316521-16317178	519	OK	0	0	0	0	0	0	NOTEST	0	0	1	1	no
TCONS_00014136	AGAP000874	AGAP000874-RA	XLOC_012611	TSS11483	X:16431517-16435201	1953	OK	1.31356	0.52723	2.09988	1.01464	0.362576	1.6667	OK	-0.258204	0.587984	0.556543	0.861489	no
TCONS_00014137	AGAP000875	AGAP000875-RA	XLOC_012612	TSS11484	X:16526578-16535047	2955	OK	1.75108	0.952951	2.5492	2.17883	1.25183	3.10583	OK	0.218558	-0.70106	0.483265	0.817983	no
TCONS_00014138	AGAP000876	AGAP000876-RA	XLOC_012613	-	X:16612687-16613803	1116	OK	0.0732509	0	0.219753	0	0	0	NOTEST	-1.79769e+308	-1.79769e+308	0.158655	1	no
TCONS_00014781	AGAP000877	AGAP000877-RA	XLOC_013153	TSS12004	X:16619140-16621269	1927	OK	135.227	92.1353	178.318	180.685	121.588	239.783	OK	0.289804	-1.26929	0.204339	0.558714	no
TCONS_00014139	AGAP000878	AGAP000878-RA	XLOC_012614	-	X:16635817-16636981	1164	OK	0.0528127	0	0.158438	0	0	0	NOTEST	-1.79769e+308	-1.79769e+308	0.158655	1	no
TCONS_00014782	AGAP000879	AGAP000879-RA	XLOC_013154	TSS12005	X:16665772-16671544	1896	OK	1.92357	0.897452	2.94969	1.43401	0.608768	2.25926	OK	-0.293706	0.748591	0.454104	0.797812	no
TCONS_00014784	AGAP000880	AGAP000880-RA	XLOC_013155	TSS12006	X:16694424-16698877	1270	OK	4.42993	2.48969	6.37017	3.70471	2.00379	5.40562	OK	-0.17878	0.563505	0.573091	0.869375	no
TCONS_00014785	AGAP000880	AGAP000880-RB	XLOC_013155	TSS12006	X:16694424-16698877	1566	OK	1.24773	0.487056	2.0084	1.64982	0.742338	2.55731	OK	0.279342	-0.680401	0.496251	0.825846	no
TCONS_00014783	AGAP000880	AGAP000880-RC	XLOC_013155	TSS12006	X:16694424-16698877	2063	OK	14.5183	9.99007	19.0464	17.7457	12.3178	23.1735	OK	0.200735	-0.91902	0.358085	0.728001	no
TCONS_00014786	AGAP000881	AGAP000881-RA	XLOC_013156	TSS12007	X:16705323-16707385	1868	OK	23.8375	16.609	31.066	29.7851	20.8779	38.6923	OK	0.22275	-1.04604	0.295544	0.668627	no
TCONS_00014787	AGAP000882	AGAP000882-RA	XLOC_013157	TSS12008	X:16708578-16711009	1308	OK	2.64128	1.18714	4.09543	2.88422	1.37004	4.3984	OK	0.0879901	-0.231331	0.817058	0.971487	no
TCONS_00014788	AGAP000883	AGAP000883-RA	XLOC_013158	TSS12009	X:16712625-16715100	2103	OK	668.464	436.557	900.372	665.047	439.338	890.756	OK	-0.00512525	0.0211209	0.983149	1.02042	no
TCONS_00014140	AGAP000884	AGAP000884-RA	XLOC_012615	TSS11485	X:16719924-16727252	3427	OK	0.941159	0.438746	1.44357	0.697362	0.285633	1.10909	OK	-0.299807	0.753322	0.451257	0.796453	no
TCONS_00014141	AGAP000884	AGAP000884-RB	XLOC_012615	TSS11486	X:16719924-16727252	3439	OK	4.7267	3.08823	6.36517	7.62613	5.1858	10.0665	OK	0.478352	-2.02795	0.0425654	0.233575	no
TCONS_00014789	AGAP000885	AGAP000885-RA	XLOC_013159	TSS12010	X:16729032-16734077	2885	OK	142.6	96.3202	188.88	189.095	124.885	253.306	OK	0.282208	-1.20161	0.229515	0.591809	no
TCONS_00014790	AGAP000886	AGAP000886-RA	XLOC_013160	TSS12011	X:16737313-16741889	2143	OK	14.6856	10.0586	19.3127	14.1514	9.69265	18.6102	OK	-0.0370556	0.166323	0.867902	0.987127	no
TCONS_00014142	AGAP000887	AGAP000887-RA	XLOC_012616	TSS11487	X:16743732-16745470	1536	OK	8.96421	5.73342	12.195	6.7947	4.22152	9.36787	OK	-0.277097	1.06007	0.289114	0.660922	no
TCONS_00014791	GSTT2	AGAP000888-RA	XLOC_013161	TSS12012	X:16746633-16747763	929	OK	8.95019	5.28691	12.6135	17.1133	11.1692	23.0574	OK	0.648182	-2.41493	0.0157382	0.126025	no
TCONS_00014792	GSTT2	AGAP000888-RB	XLOC_013161	TSS12012	X:16746633-16747763	933	OK	4.04614	1.96407	6.1282	0.935588	0.116883	1.75429	OK	-1.46434	2.88496	0.00391461	0.0464622	yes
TCONS_00014143	AGAP000889	AGAP000889-RA	XLOC_012617	TSS11488	X:16748347-16758001	2351	OK	79.1348	54.5864	103.683	97.3984	66.6688	128.128	OK	0.207656	-0.938638	0.347917	0.719326	no
TCONS_00014793	AGAP000890	AGAP000890-RA	XLOC_013162	TSS12013	X:16762945-16764551	1519	OK	18.6619	12.6281	24.6957	19.7264	13.4439	26.009	OK	0.0554749	-0.24447	0.806867	0.969831	no
TCONS_00014144	AGAP000891	AGAP000891-RA	XLOC_012618	TSS11489	X:16768556-16772936	2648	OK	26.7691	18.7927	34.7455	22.7417	15.958	29.5254	OK	-0.163047	0.773429	0.439269	0.787354	no
TCONS_00014145	AGAP000892	AGAP000892-RA	XLOC_012619	TSS11490	X:16792765-16794816	1039	OK	0	0	0	0	0	0	NOTEST	0	0	1	1	no
TCONS_00014794	AGAP000893	AGAP000893-RA	XLOC_013163	TSS12014	X:16803739-16812325	8241	OK	4.0449	2.79308	5.29673	3.1234	2.13498	4.11182	OK	-0.258535	1.16817	0.242739	0.608335	no
TCONS_00014795	AGAP000894	AGAP000894-RA	XLOC_013164	TSS12015	X:16896936-16942574	4913	OK	4.24289	2.85481	5.63096	5.43775	3.72444	7.15105	OK	0.248121	-1.09255	0.27459	0.647453	no
TCONS_00014796	AGAP000896	AGAP000896-RA	XLOC_013165	TSS12016	X:16949436-16950371	864	OK	12.8611	7.90678	17.8154	9.55838	5.65417	13.4626	OK	-0.296787	1.05721	0.290416	0.662107	no
TCONS_00014146	AGAP000897	AGAP000897-RA	XLOC_012620	TSS11491	X:16954634-16956590	1093	OK	220.65	151.585	289.714	260.892	177.747	344.038	OK	0.16753	-0.750082	0.453205	0.797339	no
TCONS_00014797	AGAP000898	AGAP000898-RA	XLOC_013166	TSS12017	X:16961685-16969738	4476	OK	3.63218	2.37259	4.89177	3.48561	2.27508	4.69614	OK	-0.0411917	0.167859	0.866694	0.986727	no
TCONS_00014147	AGAP000899	AGAP000899-RA	XLOC_012621	TSS11492	X:16998330-17000803	1008	OK	3.10389	1.41768	4.79011	1.92734	0.709842	3.14483	OK	-0.476519	1.14387	0.252677	0.62205	no
TCONS_00014148	AGAP000900	AGAP000900-RA	XLOC_012622	TSS11493	X:17009230-17023810	3543	OK	14.5084	10.1444	18.8725	15.7217	11.0085	20.4349	OK	0.0803108	-0.378221	0.705267	0.930083	no
TCONS_00014798	AGAP000901	AGAP000901-RA	XLOC_013167	TSS12018	X:17030110-17042080	2556	OK	276.995	182.861	371.128	136.063	91.5427	180.584	OK	-0.710877	3.01375	0.00258037	0.0340008	yes
TCONS_00014149	AGAP000903	AGAP000903-RA	XLOC_012623	TSS11494	X:17044953-17051080	2494	OK	1.4897	0.72506	2.25434	1.14325	0.513842	1.77266	OK	-0.264696	0.703323	0.481854	0.817122	no
TCONS_00014150	AGAP000904	AGAP000904-RA	XLOC_012624	TSS11495	X:17079068-17099382	10916	OK	9.87456	6.90289	12.8462	9.6909	6.77061	12.6112	OK	-0.0187747	0.088169	0.929742	1.00515	no
TCONS_00014151	AGAP000906	AGAP000906-RA	XLOC_012625	TSS11496	X:17099580-17107525	2838	OK	75.4418	51.8365	99.0471	71.5152	49.1964	93.834	OK	-0.0534519	0.241904	0.808855	0.970014	no
TCONS_00014152	AGAP000907	AGAP000907-RA	XLOC_012626	TSS11497	X:17122993-17124751	1662	OK	1.94499	0.833089	3.05688	1.65987	0.685848	2.63389	OK	-0.158516	0.386983	0.698769	0.927789	no
TCONS_00014799	AGAP000908	AGAP000908-RA	XLOC_013168	TSS12019	X:17125042-17134310	1882	OK	12.9726	8.75637	17.1889	12.6198	8.53956	16.7001	OK	-0.0275735	0.120292	0.904252	0.997328	no
TCONS_00014153	AGAP000909	AGAP000909-RA	XLOC_012627	TSS11498	X:17143167-17148449	2882	OK	33.7408	23.6276	43.8541	39.2068	27.3315	51.0822	OK	0.150143	-0.70469	0.481003	0.816661	no
TCONS_00014154	AGAP000911	AGAP000911-RA	XLOC_012628	TSS11499	X:17155340-17156810	1356	OK	19.8179	13.4871	26.1487	19.7508	13.4954	26.0061	OK	-0.00339391	0.0150895	0.987961	1.02223	no
TCONS_00014155	AGAP000912	AGAP000912-RA	XLOC_012629	TSS11500	X:17165875-17169527	3411	OK	1.95103	1.10908	2.79299	2.43146	1.45805	3.40487	OK	0.220134	-0.747935	0.454499	0.797844	no
TCONS_00014156	AGAP000913	AGAP000913-RA	XLOC_012630	TSS11501	X:17173440-17179958	2974	OK	27.2983	19.1683	35.4283	28.9072	20.2859	37.5285	OK	0.0572678	-0.271746	0.785817	0.962603	no
TCONS_00014800	AGAP000915	AGAP000915-RA	XLOC_013169	TSS12020	X:17182846-17262131	930	OK	3.05087	1.34487	4.75687	1.31348	0.316227	2.31073	OK	-0.842748	1.78749	0.0738591	0.326556	no
TCONS_00014801	AGAP000916	AGAP000916-RA	XLOC_013170	TSS12021	X:17270960-17272099	786	OK	0	0	0	0.0574193	0	0.190023	NOTEST	1.79769e+308	1.79769e+308	0.193238	1	no
TCONS_00014157	AGAP000917	AGAP000917-RA	XLOC_012631	-	X:17285902-17286547	645	OK	0	0	0	0.413746	0	0.956356	NOTEST	1.79769e+308	1.79769e+308	0.0636269	1	no
TCONS_00014802	AGAP000918	AGAP000918-RA	XLOC_013171	-	X:17289438-17290050	612	OK	0	0	0	0.0733504	0	0.242746	NOTEST	1.79769e+308	1.79769e+308	0.193238	1	no
TCONS_00014805	AGAP000919	AGAP000919-RA	XLOC_013174	TSS12024	X:17336558-17337439	561	OK	0	0	0	0.0797389	0	0.263888	NOTEST	1.79769e+308	1.79769e+308	0.193238	1	no
TCONS_00014159	AGAP000920	AGAP000920-RA	XLOC_012633	TSS11503	X:17343818-17344826	663	OK	0	0	0	0.0695327	0	0.230112	NOTEST	1.79769e+308	1.79769e+308	0.193238	1	no
TCONS_00014807	AGAP000921	AGAP000921-RA	XLOC_013176	-	X:17347399-17348176	777	OK	0	0	0	0	0	0	NOTEST	0	0	1	1	no
TCONS_00014162	AGAP000922	AGAP000922-RA	XLOC_012636	TSS11505	X:17385628-17400976	1860	OK	0.401512	0.0169256	0.786098	0	0	0	OK	-1.79769e+308	-1.79769e+308	0.018398	0.137104	no
TCONS_00014808	AGAP000923	AGAP000923-RA	XLOC_013177	TSS12026	X:17404251-17406307	1806	OK	12.4023	8.36751	16.4371	13.5328	9.21124	17.8543	OK	0.0872307	-0.382703	0.70194	0.928497	no
TCONS_00014163	AGAP000924	AGAP000924-RA	XLOC_012637	TSS11506	X:17411651-17417652	2402	OK	8.37206	5.58971	11.1544	9.68206	6.56525	12.7989	OK	0.145376	-0.628398	0.529743	0.84668	no
TCONS_00014811	AGAP000926	AGAP000926-RA	XLOC_013179	TSS12028	X:17445749-17471498	6998	OK	9.07624	6.35542	11.7971	8.18779	5.73259	10.643	OK	-0.103016	0.485915	0.627028	0.893157	no
TCONS_00014810	AGAP000926	AGAP000926-RB	XLOC_013179	TSS12028	X:17445749-17471498	7353	OK	6.65898	4.63574	8.68221	8.55452	5.99806	11.111	OK	0.250494	-1.17555	0.239775	0.605576	no
TCONS_00014812	AGAP000927	AGAP000927-RA	XLOC_013180	TSS12029	X:17495740-17498867	1090	OK	64.294	45.1379	83.4501	69.3878	48.6991	90.0765	OK	0.0762451	-0.361771	0.717524	0.93458	no
TCONS_00014813	AGAP000927	AGAP000927-RB	XLOC_013180	TSS12029	X:17495740-17498867	1099	OK	153.147	106.082	200.213	152.946	105.979	199.914	OK	-0.0013127	0.00604303	0.995178	1.02369	no
TCONS_00014164	AGAP000928	AGAP000928-RA	XLOC_012638	TSS11507	X:17501629-17503013	1285	OK	6.84234	4.02923	9.65546	8.59634	5.31443	11.8783	OK	0.228207	-0.813486	0.41594	0.769926	no
TCONS_00014165	AGAP000928	AGAP000928-RB	XLOC_012638	-	X:17501629-17503013	1384	OK	0.182588	0	0.44438	0.152242	0	0.375974	OK	-0.181761	0.177057	0.859464	0.984953	no
TCONS_00014814	CTLSE1	AGAP000929-RA	XLOC_013181	TSS12030	X:17503856-17514771	3408	OK	1.16636	0.592115	1.7406	0.449072	0.143389	0.754755	OK	-0.95446	2.27228	0.0230695	0.156967	no
TCONS_00014817	AGAP000930	AGAP000930-RA	XLOC_013184	TSS12033	X:17572687-17584166	3521	OK	2.73145	1.6722	3.7907	5.58295	3.72779	7.43811	OK	0.714885	-2.79969	0.0051152	0.057128	no
TCONS_00014818	U729_ANOGA	AGAP000931-RA	XLOC_013185	TSS12034	X:17592231-17593302	1005	OK	30.5538	20.9396	40.168	35.0863	24.2653	45.9073	OK	0.13832	-0.627865	0.530092	0.847025	no
TCONS_00014819	AGAP000932	AGAP000932-RA	XLOC_013186	TSS12035	X:17601861-17614708	3947	OK	9.59493	6.62827	12.5616	10.4061	7.22159	13.5906	OK	0.0811586	-0.373119	0.70906	0.931403	no
TCONS_00014166	AGAP000933	AGAP000933-RB	XLOC_012639	TSS11508	X:17655701-17657067	1211	OK	4.3054	2.31992	6.29088	5.63092	3.23999	8.02184	OK	0.268402	-0.856332	0.391814	0.755497	no
TCONS_00014168	AGAP000934	AGAP000934-RA	XLOC_012641	TSS11510	X:17661066-17662596	1440	OK	2.35826	1.09498	3.62154	3.27008	1.73268	4.80748	OK	0.326889	-0.917284	0.358994	0.72868	no
TCONS_00014169	AGAP000935	AGAP000935-RA	XLOC_012642	TSS11511	X:17669188-17671445	1902	OK	794.045	521.561	1066.53	525.757	348.102	703.412	OK	-0.412301	1.71222	0.086856	0.355731	no
TCONS_00014171	AGAP000937	AGAP000937-RA	XLOC_012644	TSS11513	X:17838470-17839013	444	OK	2.829	0.634757	5.02324	3.56089	1.10443	6.01735	OK	0.230089	-0.443324	0.657532	0.908136	no
TCONS_00014172	AGAP000938	AGAP000938-RA	XLOC_012645	TSS11514	X:17997199-18009612	1425	OK	4.28973	2.31298	6.26648	4.09904	2.21016	5.98792	OK	-0.0454715	0.139551	0.889015	0.993665	no
TCONS_00014820	AGAP000939	AGAP000939-RA	XLOC_013187	TSS12036	X:18120045-18126678	1442	OK	6.55132	3.97469	9.12796	4.96138	2.89088	7.03188	OK	-0.277983	0.969513	0.332289	0.704482	no
TCONS_00014821	CTL7	AGAP000940-RA	XLOC_013188	TSS12037	X:18135302-18149164	2760	OK	16.0681	11.2017	20.9346	12.8435	8.89228	16.7947	OK	-0.224002	1.03775	0.299387	0.672043	no
TCONS_00014822	AGAP000941	AGAP000941-RA	XLOC_013189	TSS12038	X:18244402-18251267	1057	OK	197.303	135.786	258.819	168.131	116.095	220.167	OK	-0.159997	0.728388	0.466376	0.80707	no
TCONS_00014823	AGAP000941	AGAP000941-RB	XLOC_013189	TSS12038	X:18244402-18251267	1090	OK	15.609	10.2095	21.0085	12.7092	8.17885	17.2396	OK	-0.205523	0.827527	0.407938	0.766305	no
TCONS_00014173	AGAP000942	AGAP000942-RA	XLOC_012646	TSS11515	X:18252083-18253792	857	OK	6.3445	3.40789	9.28111	7.95911	4.55686	11.3614	OK	0.22673	-0.719717	0.471699	0.811187	no
TCONS_00014174	AGAP000942	AGAP000942-RB	XLOC_012646	TSS11516	X:18252083-18253792	1316	OK	8.80063	5.4146	12.1867	7.00906	4.20184	9.81627	OK	-0.22762	0.819697	0.412389	0.76829	no
TCONS_00014824	AGAP000943	AGAP000943-RA	XLOC_013190	TSS12039	X:18254536-18268004	2008	OK	33.2485	23.341	43.156	15.6856	10.7803	20.591	OK	-0.751264	3.47835	0.000504505	0.00924149	yes
TCONS_00014825	AGAP000943	AGAP000943-RB	XLOC_013190	TSS12039	X:18254536-18268004	2169	OK	2.18946	1.14844	3.23048	1.08018	0.438209	1.72215	OK	-0.706529	1.85658	0.0633706	0.298176	no
TCONS_00014826	AGAP000943	AGAP000943-RC	XLOC_013190	TSS12039	X:18254536-18268004	2188	OK	19.4247	13.5013	25.3481	32.3987	22.7498	42.0477	OK	0.511574	-2.40037	0.0163787	0.128158	no
TCONS_00014827	AGAP000943	AGAP000943-RD	XLOC_013190	TSS12039	X:18254536-18268004	2163	OK	25.9628	18.178	33.7476	22.7286	15.8708	29.5865	OK	-0.133039	0.625507	0.531638	0.848212	no
TCONS_00014828	AGAP000943	AGAP000943-RE	XLOC_013190	TSS12039	X:18254536-18268004	2181	OK	0	0	0	1.39833	0.642614	2.15405	OK	1.79769e+308	1.79769e+308	0.000107517	0.00238683	yes
TCONS_00014829	AGAP000943	AGAP000943-RF	XLOC_013190	TSS12039	X:18254536-18268004	2198	OK	1.24644	0.53672	1.95617	3.83861	2.29764	5.37959	OK	1.12482	-3.22906	0.00124198	0.0192227	yes
TCONS_00014830	AGAP000943	AGAP000943-RG	XLOC_013190	TSS12039	X:18254536-18268004	2167	OK	2.13472	1.11259	3.15686	0.92531	0.34318	1.50744	OK	-0.835964	2.11475	0.0344511	0.202929	no
TCONS_00014175	AGAP000944	AGAP000944-RA	XLOC_012647	TSS11517	X:18279734-18280419	591	OK	0	0	0	0	0	0	NOTEST	0	0	1	1	no
TCONS_00014831	AGAP000945	AGAP000945-RA	XLOC_013191	TSS12040	X:18285703-18293666	3929	OK	2.09313	1.23112	2.95513	2.76894	1.71696	3.82092	OK	0.279804	-0.998755	0.317913	0.688396	no
TCONS_00014832	AGAP000946	AGAP000946-RA	XLOC_013192	TSS12041	X:18300571-18301621	873	OK	0.35807	0	0.827662	0.251842	0	0.62041	NOTEST	-0.351926	0.358171	0.720215	1	no
TCONS_00014833	GSTU1	AGAP000947-RA	XLOC_013193	TSS12042	X:18313948-18316465	1025	OK	52.9101	36.9878	68.8324	36.9581	25.547	48.3692	OK	-0.358809	1.66443	0.0960275	0.377323	no
TCONS_00014177	AGAP000948	AGAP000948-RA	XLOC_012649	TSS11519	X:18319985-18320947	887	OK	16.0612	10.2828	21.8396	19.7338	13.0083	26.4592	OK	0.205926	-0.831068	0.405935	0.765606	no
TCONS_00014834	AGAP000949	AGAP000949-RA	XLOC_013194	TSS12043	X:18322895-18324357	1131	OK	30.8344	21.2774	40.3914	33.358	23.1281	43.5879	OK	0.0786661	-0.360838	0.718221	0.934623	no
TCONS_00014835	AGAP000950	AGAP000950-RA	XLOC_013195	TSS12044	X:18326877-18328426	1357	OK	91.1636	63.2996	119.028	69.0008	48.1354	89.8661	OK	-0.278538	1.29566	0.195093	0.545435	no
TCONS_00014180	AGAP000951	AGAP000951-RA	XLOC_012650	TSS11520	X:18328708-18330466	1307	OK	5.56224	3.21968	7.9048	19.0258	12.9196	25.132	OK	1.22979	-4.64507	3.3996e-06	0.00012071	yes
TCONS_00014178	AGAP000951	AGAP000951-RB	XLOC_012650	TSS11520	X:18328708-18330466	1298	OK	28.897	19.9749	37.8191	1.32239	0.449993	2.19478	OK	-3.0843	8.46885	0	0	yes
TCONS_00014179	AGAP000951	AGAP000951-RC	XLOC_012650	TSS11520	X:18328708-18330466	1277	OK	0.706746	0.0943867	1.31911	5.5287	3.22618	7.83123	OK	2.05704	-4.27951	1.87304e-05	0.00052997	yes
TCONS_00014836	AGAP000952	AGAP000952-RA	XLOC_013196	TSS12045	X:18333058-18335365	784	OK	1249.16	819.736	1678.59	1099.21	726.809	1471.61	OK	-0.127885	0.529922	0.596166	0.880462	no
TCONS_00014182	AGAP000953	AGAP000953-RA	XLOC_012652	TSS11522	X:18339667-18342792	1030	OK	648.202	430.734	865.669	642.102	426.675	857.53	OK	-0.00945416	0.0398517	0.968211	1.01539	no
TCONS_00014183	AGAP000953	AGAP000953-RB	XLOC_012652	TSS11523	X:18339667-18342792	1138	OK	0	0	0	0	0	0	OK	0	0	1	1.02094	no
TCONS_00014185	AGAP000954	AGAP000954-RA	XLOC_012653	TSS11524	X:18343378-18352636	1936	OK	10.975	7.32912	14.621	15.1519	10.3806	19.9232	OK	0.322501	-1.40912	0.158798	0.490718	no
TCONS_00014187	AGAP000954	AGAP000954-RB	XLOC_012653	TSS11526	X:18343378-18352636	1912	OK	1.31936	0.552386	2.08634	0.660395	0.168819	1.15197	OK	-0.692067	1.46552	0.14278	0.463359	no
TCONS_00014186	AGAP000954	AGAP000954-RC	XLOC_012653	TSS11525	X:18343378-18352636	1884	OK	1.76379	0.824667	2.70291	0.877227	0.285903	1.46855	OK	-0.698454	1.6262	0.103908	0.392005	no
TCONS_00014184	AGAP000954	AGAP000954-RD	XLOC_012653	TSS11524	X:18343378-18352636	1447	OK	9.10933	5.77267	12.446	12.2642	8.09617	16.4322	OK	0.297384	-1.19032	0.233919	0.597333	no
TCONS_00014837	AGAP000955	AGAP000955-RA	XLOC_013197	TSS12046	X:18354070-18361547	1258	OK	7.19595	4.33687	10.055	10.0515	6.38902	13.714	OK	0.334205	-1.23986	0.215026	0.573221	no
TCONS_00014838	AGAP000957	AGAP000957-RA	XLOC_013198	TSS12047	X:18367146-18368810	882	OK	0	0	0	0	0	0	NOTEST	0	0	1	1	no
TCONS_00014839	AGAP000958	AGAP000958-RA	XLOC_013199	TSS12048	X:18370380-18381700	2286	OK	37.0287	25.9649	48.0924	28.8104	20.2251	37.3957	OK	-0.250955	1.18939	0.234286	0.597667	no
TCONS_00014840	AGAP000960	AGAP000960-RA	XLOC_013200	TSS12049	X:18384523-18387161	1680	OK	6.57574	4.0695	9.08198	9.34412	6.08758	12.6007	OK	0.35136	-1.36067	0.173619	0.513125	no
TCONS_00014188	AGAP000961	AGAP000961-RA	XLOC_012654	TSS11527	X:18406757-18410245	3150	OK	5.14798	3.36012	6.93585	6.56025	4.3861	8.73441	OK	0.242424	-1.01	0.312497	0.683675	no
TCONS_00014841	AGAP000962	AGAP000962-RA	XLOC_013201	TSS12050	X:18426677-18467864	1530	OK	2.27843	1.0299	3.52695	1.52168	0.579524	2.46384	OK	-0.403667	0.976433	0.32885	0.699883	no
TCONS_00014842	AGAP000963	AGAP000963-RA	XLOC_013202	TSS12051	X:18525136-18525755	396	OK	0	0	0	0	0	0	NOTEST	0	0	1	1	no
TCONS_00014189	AGAP000964	AGAP000964-RA	XLOC_012655	TSS11528	X:18531765-18534558	1157	OK	205.199	141.069	269.329	161.204	111.674	210.734	OK	-0.241311	1.10121	0.270805	0.643436	no
TCONS_00014190	AGAP000965	AGAP000965-RA	XLOC_012656	TSS11529	X:18545041-18546653	1023	OK	11.1964	6.95627	15.4365	14.9267	9.68302	20.1704	OK	0.287564	-1.1134	0.265537	0.638094	no
TCONS_00014191	AGAP000966	AGAP000966-RA	XLOC_012657	TSS11530	X:18557872-18559842	1560	OK	5.53964	3.27637	7.80291	7.71102	4.84306	10.579	OK	0.330721	-1.19719	0.231234	0.594066	no
TCONS_00014843	AGAP000967	AGAP000967-RA	XLOC_013203	TSS12052	X:18569271-18570787	1310	OK	14.0379	9.3987	18.6772	12.793	8.51999	17.0661	OK	-0.092863	0.395268	0.692645	0.924402	no
TCONS_00014844	AGAP000968	AGAP000968-RA	XLOC_013204	TSS12053	X:18582513-18585274	1884	OK	4.49824	2.64639	6.3501	3.76769	2.17179	5.36359	OK	-0.177224	0.600072	0.548459	0.857351	no
TCONS_00014848	AGAP000969	AGAP000969-RA	XLOC_013205	TSS12054	X:18590128-18616690	1429	OK	17.1075	11.5033	22.7117	10.4841	6.78048	14.1878	OK	-0.489653	2.03269	0.042084	0.231435	no
TCONS_00014846	AGAP000969	AGAP000969-RB	XLOC_013205	TSS12055	X:18590128-18616690	2212	OK	18.9675	13.1969	24.7381	18.9354	13.1961	24.6748	OK	-0.00169078	0.00787409	0.993717	1.02351	no
TCONS_00014849	AGAP000969	AGAP000969-RC	XLOC_013205	TSS12054	X:18590128-18616690	1950	OK	0.659308	0.147395	1.17122	0.421734	0.0431558	0.800312	OK	-0.446818	0.752931	0.451491	0.796313	no
TCONS_00014847	AGAP000969	AGAP000969-RD	XLOC_013205	TSS12054	X:18590128-18616690	2385	OK	0.424808	0.0791196	0.770496	4.99003	3.17831	6.80175	OK	2.46356	-5.52943	3.21279e-08	1.8596e-06	yes
TCONS_00014845	AGAP000969	AGAP000969-RE	XLOC_013205	TSS12054	X:18590128-18616690	2376	OK	50.8477	35.4988	66.1967	43.5555	30.466	56.645	OK	-0.154799	0.726836	0.467326	0.807501	no
TCONS_00014192	AGAP000970	AGAP000970-RA	XLOC_012658	TSS11531	X:18632742-18636223	561	OK	21.1773	13.6955	28.6592	28.0675	18.7309	37.4042	OK	0.281681	-1.16096	0.245659	0.611542	no
TCONS_00014850	AGAP000971	AGAP000971-RA	XLOC_013206	TSS12056	X:18641004-18648212	2321	OK	6.36398	4.11043	8.61752	6.14913	3.97645	8.32181	OK	-0.0343428	0.137306	0.890789	0.99337	no
TCONS_00014193	AGAP000973	AGAP000973-RA	XLOC_012659	TSS11532	X:18649630-18659609	3206	OK	5.29506	3.4957	7.09443	9.21097	6.3263	12.0956	OK	0.55362	-2.39599	0.0165757	0.129141	no
TCONS_00014194	AGAP000974	AGAP000974-RA	XLOC_012660	TSS11533	X:18736743-18770916	4686	OK	2.33447	1.43698	3.23195	4.1391	2.74295	5.53525	OK	0.572696	-2.23951	0.0251226	0.165345	no
TCONS_00014851	AGAP000975	AGAP000975-RA	XLOC_013207	TSS12057	X:18783238-18784299	883	OK	40.706	27.9637	53.4484	47.594	32.9533	62.2347	OK	0.15633	-0.7124	0.476217	0.813768	no
TCONS_00014852	AGAP000976	AGAP000976-RA	XLOC_013208	TSS12058	X:18787704-18788400	615	OK	0.124336	0	0.373007	1.54995	0.200522	2.89938	OK	2.523	-2.31331	0.0207054	0.146955	no
TCONS_00014195	AGAP000977	AGAP000977-RA	XLOC_012661	TSS11534	X:18793796-18794593	713	OK	8.68612	4.90684	12.4654	6.10897	3.18386	9.03407	OK	-0.351968	1.08804	0.276577	0.649358	no
TCONS_00014196	AGAP000978	AGAP000978-RA	XLOC_012662	TSS11535	X:18801784-18803385	1532	OK	4.81997	2.75969	6.88025	3.37469	1.81003	4.93934	OK	-0.356465	1.13053	0.258254	0.629785	no
TCONS_00014853	AGAP000979	AGAP000979-RA	XLOC_013209	TSS12059	X:18803397-18806393	1062	OK	10.6714	6.67413	14.6686	10.6799	6.72353	14.6364	OK	0.000803265	-0.00304947	0.997567	1.0234	no
TCONS_00014197	AGAP000981	AGAP000981-RA	XLOC_012663	TSS11536	X:18817349-18821904	2577	OK	4.60898	2.91464	6.30333	6.48353	4.27829	8.68876	OK	0.341257	-1.36277	0.172956	0.512241	no
TCONS_00014198	AGAP000982	AGAP000982-RA	XLOC_012664	TSS11537	X:18824362-18830464	2586	OK	6.33706	4.17338	8.50073	8.72267	5.90175	11.5436	OK	0.319511	-1.35881	0.174207	0.513786	no
TCONS_00014199	AGAP000983	AGAP000983-RA	XLOC_012665	TSS11538	X:18833750-18837401	3480	OK	5.28769	3.47318	7.1022	4.43104	2.86541	5.99667	OK	-0.176748	0.717691	0.472948	0.811682	no
TCONS_00014200	AGAP000984	AGAP000984-RA	XLOC_012666	TSS11539	X:18904973-18913038	7695	OK	1.40681	0.883611	1.93001	4.48604	3.10879	5.86329	OK	1.15964	-4.80928	1.51476e-06	5.92628e-05	yes
TCONS_00014201	AGAP000985	AGAP000985-RA	XLOC_012667	TSS11540	X:18918715-18924434	1481	OK	21.0715	14.5088	27.6343	18.9991	13.049	24.9492	OK	-0.10353	0.468801	0.639212	0.898597	no
TCONS_00014855	AGAP000986	AGAP000986-RA	XLOC_013210	TSS12061	X:18926156-18930119	929	OK	31.485	21.3027	41.6672	18.4772	11.9962	24.9583	OK	-0.532972	2.23424	0.0254676	0.167181	no
TCONS_00014856	AGAP000987	AGAP000987-RA	XLOC_013211	TSS12062	X:18933848-18935322	1052	OK	90.7613	63.5981	117.925	62.9306	44.1437	81.7176	OK	-0.3662	1.73259	0.0831687	0.348857	no
TCONS_00014857	AGAP000988	AGAP000988-RA	XLOC_013212	TSS12063	X:18937586-18938933	891	OK	18.6809	12.1932	25.1687	5.56664	2.9857	8.14759	OK	-1.21071	4.17997	2.91548e-05	0.000771537	yes
TCONS_00014858	AGAP000989	AGAP000989-RA	XLOC_013213	TSS12064	X:18943235-18946454	910	OK	2.99748	1.25292	4.74204	1.12848	0.199319	2.05764	OK	-0.976904	1.93771	0.052658	0.267962	no
TCONS_00014859	AGAP000990	AGAP000990-RA	XLOC_013214	TSS12065	X:18948972-18955677	3627	OK	0.241514	0.0370872	0.44594	0.411776	0.13148	0.692072	OK	0.533554	-0.982431	0.325887	0.697324	no
TCONS_00014202	AGAP000991	AGAP000991-RA	XLOC_012668	-	X:18974105-18975611	1506	OK	9.10895	5.85158	12.3663	9.68836	6.31185	13.0649	OK	0.0616686	-0.247001	0.804907	0.968854	no
TCONS_00014203	AGAP000992	AGAP000992-RA	XLOC_012669	TSS11541	X:18978096-18979392	957	OK	3.92011	1.90868	5.93153	4.18042	2.12523	6.23562	OK	0.0642936	-0.180952	0.856405	0.983314	no
TCONS_00014204	AGAP000992	AGAP000992-RB	XLOC_012669	TSS11541	X:18978096-18979392	1068	OK	0.42147	0	0.906969	0.266141	0	0.615467	OK	-0.459721	0.526497	0.598543	0.88161	no
TCONS_00014205	AGAP000994	AGAP000994-RA	XLOC_012670	TSS11542	X:18982546-18985864	1949	OK	20.3352	14.1001	26.5703	22.1173	15.4189	28.8157	OK	0.0840074	-0.389851	0.696647	0.926912	no
TCONS_00014860	AGAP000995	AGAP000995-RA	XLOC_013215	TSS12066	X:18982546-18985864	1293	OK	30.1266	20.8127	39.4404	26.0351	17.9176	34.1527	OK	-0.145961	0.664844	0.50615	0.832053	no
TCONS_00014206	AGAP000996	AGAP000996-RA	XLOC_012671	TSS11543	X:18992867-18997417	1977	OK	0.685175	0.173522	1.19683	0.282979	0	0.570868	OK	-0.884302	1.40143	0.161085	0.492501	no
TCONS_00014861	AGAP000997	AGAP000997-RA	XLOC_013216	TSS12067	X:18992867-18997417	1096	OK	22.0366	14.9215	29.1517	24.7503	16.9008	32.5997	OK	0.116134	-0.513205	0.607808	0.885075	no
TCONS_00014207	AGAP000998	AGAP000998-RA	XLOC_012672	TSS11544	X:19000321-19100511	2635	OK	10.3731	7.01022	13.7361	9.91782	6.70268	13.133	OK	-0.0448873	0.195814	0.844756	0.981406	no
TCONS_00014862	TOLL5A	AGAP000999-RA	XLOC_013217	TSS12068	X:19000321-19100511	3744	OK	51.1296	35.2655	66.9937	21.7881	15.2901	28.286	OK	-0.853001	3.96409	7.36773e-05	0.0017105	yes
TCONS_00014865	AGAP001002	AGAP001002-RA	XLOC_013219	TSS12071	X:19000321-19100511	2916	OK	4.31622	2.71113	5.9213	0.698367	0.248877	1.14786	OK	-1.82139	4.90058	9.55561e-07	3.97138e-05	yes
TCONS_00014864	AGAP001002	AGAP001002-RB	XLOC_013219	TSS12070	X:19000321-19100511	2988	OK	1.03198	0.45573	1.60822	0.238982	0.00979172	0.468172	OK	-1.46284	2.63636	0.00838008	0.0812746	no
TCONS_00014866	TOLL1A	AGAP001004-RA	XLOC_013220	TSS12072	X:19000321-19100511	3459	OK	2.08604	1.18596	2.98612	3.56734	2.23633	4.89834	OK	0.536552	-1.88124	0.0599387	0.289883	no
TCONS_00014209	AGAP001005	AGAP001005-RA	XLOC_012674	-	X:19000321-19100511	3021	OK	0.169953	0	0.356812	0.0615092	0	0.167036	OK	-1.01634	0.997533	0.318506	0.688737	no
TCONS_00014867	AGAP001006	AGAP001006-RA	XLOC_013221	-	X:19000321-19100511	279	OK	0.735947	0	1.96548	0	0	0	OK	-1.79769e+308	-1.79769e+308	0.11563	0.415809	no
TCONS_00014868	AGAP001007	AGAP001007-RA	XLOC_013222	-	X:19110767-19111497	730	OK	19.4134	12.7144	26.1124	21.7505	14.4812	29.0199	OK	0.113676	-0.473266	0.636023	0.897499	no
TCONS_00014869	AGAP001008	AGAP001008-RA	XLOC_013223	TSS12073	X:19111844-19113372	1239	OK	0	0	0	0	0	0	NOTEST	0	0	1	1	no
TCONS_00014870	AGAP001009	AGAP001009-RA	XLOC_013224	TSS12074	X:19113597-19115474	1631	OK	1.8387	0.738011	2.93939	1.86736	0.780539	2.95418	OK	0.0154653	-0.0370463	0.970448	1.01673	no
TCONS_00014872	AGAP001010	AGAP001010-RA	XLOC_013226	TSS12076	X:19263983-19269266	2664	OK	8.04889	5.36514	10.7326	5.74213	3.72803	7.75623	OK	-0.337704	1.39561	0.162831	0.495569	no
TCONS_00014873	AGAP001011	AGAP001011-RA	XLOC_013227	TSS12077	X:19351375-19355452	3632	OK	23.2429	16.3001	30.1857	12.9245	9.03261	16.8165	OK	-0.586871	2.76728	0.00565263	0.0616102	no
TCONS_00014874	GPROR36	AGAP001012-RA	XLOC_013228	TSS12078	X:19361655-19362964	1224	OK	0	0	0	0	0	0	NOTEST	0	0	1	1	no
TCONS_00014875	AGAP001013	AGAP001013-RA	XLOC_013229	TSS12079	X:19406517-19407155	560	OK	0.797402	0	1.72399	1.13908	0	2.28253	NOTEST	0.35662	-0.464483	0.642302	1	no
TCONS_00014212	AGAP001014	AGAP001014-RA	XLOC_012677	TSS11545	X:19408609-19409948	1079	OK	0	0	0	0	0	0	OK	0	0	1	1.02078	no
TCONS_00014876	AGAP001015	AGAP001015-RA	XLOC_013230	TSS12080	X:19495564-19526057	8403	OK	1.29341	0.805847	1.78098	1.84253	1.20673	2.47834	OK	0.353857	-1.38482	0.166107	0.500968	no
TCONS_00014213	AGAP001018	AGAP001018-RA	XLOC_012678	TSS11546	X:19571835-19573861	1803	OK	0.0605379	0	0.146152	0.0572735	0	0.13827	NOTEST	-0.0554328	0.0554328	0.955794	1	no
TCONS_00014877	AGAP001019	AGAP001019-RA	XLOC_013231	TSS12081	X:19576760-19580988	3578	OK	9.40473	6.48584	12.3236	12.1284	8.45207	15.8047	OK	0.254335	-1.17252	0.240989	0.605986	no
TCONS_00014879	AGAP001021	AGAP001021-RA	XLOC_013232	TSS12083	X:19597157-19604587	3460	OK	52.819	36.4302	69.2079	23.6952	16.6258	30.7645	OK	-0.8016	3.72449	0.000195712	0.00401431	yes
TCONS_00014878	AGAP001021	AGAP001021-RB	XLOC_013232	TSS12082	X:19597157-19604587	3434	OK	2.59393	1.57028	3.61759	0.586864	0.225425	0.948303	OK	-1.48614	4.06343	4.83563e-05	0.00118333	yes
TCONS_00014214	GPRCCK1	AGAP001022-RA	XLOC_012679	TSS11547	X:19629895-19640578	1905	OK	0.433174	0.0231526	0.843195	0.835593	0.236987	1.4342	OK	0.657002	-1.10692	0.268329	0.641278	no
TCONS_00014215	GPRCCK1	AGAP001022-RB	XLOC_012679	TSS11547	X:19629895-19640578	1656	OK	0.466797	0.0083735	0.925221	0.148761	0	0.362414	OK	-1.14355	1.31453	0.18867	0.536589	no
TCONS_00014884	AGAP001023	AGAP001023-RA	XLOC_013233	TSS12085	X:19654475-19663046	1244	OK	355.531	238.961	472.101	299.244	202.091	396.397	OK	-0.172353	0.747054	0.455031	0.798225	no
TCONS_00014881	AGAP001023	AGAP001023-RB	XLOC_013233	TSS12084	X:19654475-19663046	1153	OK	356.859	240.137	473.581	591.844	392.662	791.026	OK	0.505903	-2.15597	0.0310857	0.190543	no
TCONS_00014882	AGAP001023	AGAP001023-RC	XLOC_013233	TSS12084	X:19654475-19663046	1195	OK	9.34138	5.77552	12.9072	20.8997	14.1294	27.67	OK	0.80528	-3.21692	0.00129576	0.0199576	yes
TCONS_00014885	AGAP001023	AGAP001023-RD	XLOC_013233	TSS12085	X:19654475-19663046	1110	OK	106.883	74.6145	139.152	54.6563	38.3149	70.9976	OK	-0.670672	3.15686	0.00159478	0.0233975	yes
TCONS_00014880	AGAP001023	AGAP001023-RE	XLOC_013233	TSS12084	X:19654475-19663046	1222	OK	50.2472	35.2193	65.2751	23.1294	15.7586	30.5001	OK	-0.775851	3.5505	0.000384507	0.00729642	yes
TCONS_00014883	AGAP001023	AGAP001023-RF	XLOC_013233	TSS12084	X:19654475-19663046	1191	OK	61.8437	43.4023	80.285	75.8035	53.1689	98.4381	OK	0.203535	-0.964635	0.334728	0.706226	no
TCONS_00014886	AGAP001024	AGAP001024-RA	XLOC_013234	-	X:19665564-19666071	507	OK	0	0	0	0.379248	0	0.934275	NOTEST	1.79769e+308	1.79769e+308	0.0858764	1	no
TCONS_00014887	AGAP001025	AGAP001025-RA	XLOC_013235	TSS12086	X:19714750-19718165	1748	OK	14.8481	9.98673	19.7094	14.1262	9.51803	18.7344	OK	-0.0498369	0.21566	0.829253	0.976734	no
TCONS_00014889	AGAP001026	AGAP001026-RA	XLOC_013236	TSS12087	X:19721318-19723125	1648	OK	11.1665	7.3442	14.9888	10.6359	7.0014	14.2704	OK	-0.0486828	0.201303	0.840462	0.980642	no
TCONS_00014888	AGAP001026	AGAP001026-RB	XLOC_013236	TSS12087	X:19721318-19723125	1661	OK	0.578639	0.0827576	1.07452	0.171472	0	0.394225	OK	-1.21626	1.56304	0.118043	0.420548	no
TCONS_00014891	AGAP001027	AGAP001027-RA	XLOC_013238	TSS12089	X:19726631-19737089	1968	OK	4.31975	2.58894	6.05055	8.70112	5.75492	11.6473	OK	0.700255	-2.66976	0.00759065	0.075644	no
TCONS_00014893	AGAP001027	AGAP001027-RB	XLOC_013238	TSS12091	X:19726631-19737089	2005	OK	14.4642	9.8974	19.031	22.5125	15.7073	29.3178	OK	0.442397	-2.0242	0.0429494	0.234364	no
TCONS_00014892	AGAP001027	AGAP001027-RC	XLOC_013238	TSS12090	X:19726631-19737089	2016	OK	10.7648	7.22087	14.3088	4.19366	2.53367	5.85365	OK	-0.942712	3.6621	0.000250153	0.00497792	yes
TCONS_00014894	AGAP001028	AGAP001028-RA	XLOC_013239	TSS12092	X:19742304-19746392	835	OK	26.9422	18.2039	35.6806	29.592	20.1469	39.0371	OK	0.0938093	-0.412306	0.680115	0.918804	no
TCONS_00014216	AGAP001029	AGAP001029-RA	XLOC_012680	TSS11548	X:19765603-19769651	3279	OK	5.15499	3.38153	6.92845	7.35456	4.98389	9.72522	OK	0.355355	-1.50752	0.131677	0.442976	no
TCONS_00014217	AGAP001030	AGAP001030-RA	XLOC_012681	TSS11549	X:19773820-19776214	1663	OK	20.4234	14.0468	26.8001	20.6356	14.2314	27.0397	OK	0.0103332	-0.0469453	0.962557	1.01374	no
TCONS_00014895	AGAP001031	AGAP001031-RA	XLOC_013240	TSS12093	X:19776386-19778243	876	OK	3.095	1.29368	4.89632	3.31696	1.46217	5.17175	OK	0.069261	-0.171628	0.86373	0.985743	no
TCONS_00014218	AGAP001032	AGAP001032-RA	XLOC_012682	TSS11550	X:19780012-19785723	2399	OK	3.46629	2.05579	4.8768	1.48169	0.71594	2.24743	OK	-0.849904	2.58416	0.00976154	0.09065	no
TCONS_00014219	AGAP001032	AGAP001032-RB	XLOC_012682	TSS11550	X:19780012-19785723	2556	OK	91.1865	62.3751	119.998	97.0382	66.1537	127.923	OK	0.0621974	-0.277374	0.781493	0.961674	no
TCONS_00014220	MB21L_ANOGA	AGAP001033-RA	XLOC_012683	TSS11551	X:19814212-19815888	1578	OK	3.9793	2.24793	5.71066	7.00714	4.40098	9.61331	OK	0.565826	-1.97704	0.0480373	0.2534	no
TCONS_00014896	MAB21_ANOGA	AGAP001034-RA	XLOC_013241	TSS12094	X:19832540-19834953	1343	OK	5.91059	3.46663	8.35456	5.47983	3.20099	7.75868	OK	-0.0756712	0.258069	0.796353	0.966358	no
TCONS_00014897	AGAP001035	AGAP001035-RA	XLOC_013242	TSS12095	X:19923243-19929520	5238	OK	2.77676	1.76823	3.7853	2.75794	1.76395	3.75192	OK	-0.00680378	0.026594	0.978784	1.01906	no
TCONS_00014221	AGAP001036	AGAP001036-RA	XLOC_012684	TSS11552	X:19935926-19937664	1657	OK	30.0958	21.0056	39.1859	22.4174	15.5231	29.3118	OK	-0.294545	1.36661	0.171747	0.510449	no
TCONS_00014222	AGAP001036	AGAP001036-RB	XLOC_012684	TSS11552	X:19935926-19937664	1537	OK	2.0577	0.943148	3.17226	8.08055	5.12888	11.0322	OK	1.36787	-4.1875	2.82048e-05	0.000749525	yes
TCONS_00014898	AGAP001037	AGAP001037-RA	XLOC_013243	TSS12096	X:19938331-19941402	2528	OK	35.9836	25.1611	46.8061	35.8523	25.0832	46.6213	OK	-0.00365736	0.0172084	0.98627	1.02149	no
TCONS_00014899	AGAP001038	AGAP001038-RA	XLOC_013244	TSS12097	X:19963918-19965530	1326	OK	1.1036	0.331314	1.87589	0.442999	0.0186745	0.867323	OK	-0.912765	1.53892	0.123824	0.429086	no
TCONS_00014223	AGAP001039	AGAP001039-RA	XLOC_012685	TSS11553	X:20009764-20017250	1710	OK	0.316725	0	0.654099	0.319667	0	0.653509	OK	0.00924603	-0.0123963	0.990109	1.02254	no
TCONS_00014224	AGAP001039	AGAP001039-RB	XLOC_012685	TSS11553	X:20009764-20017250	1815	OK	0.299841	0	0.619346	3.11588	1.71034	4.52141	OK	2.34102	-4.04624	5.20469e-05	0.00125906	yes
TCONS_00014901	AGAP001040	AGAP001040-RA	XLOC_013246	TSS12099	X:20051825-20053170	993	OK	21.8126	14.4551	29.1702	27.4903	18.5999	36.3806	OK	0.231344	-0.990139	0.322106	0.693212	no
TCONS_00014226	AGAP001041	AGAP001041-RA	XLOC_012686	TSS11554	X:20061483-20063037	1338	OK	2.73118	1.28528	4.17708	0.958323	0.225001	1.69165	OK	-1.0473	2.25107	0.0243813	0.16232	no
TCONS_00014225	AGAP001041	AGAP001041-RB	XLOC_012686	TSS11554	X:20061483-20063037	1458	OK	16.8212	11.3012	22.3412	22.0292	15.1014	28.9571	OK	0.26973	-1.18688	0.235276	0.598746	no
TCONS_00014902	AGAP001042	AGAP001042-RA	XLOC_013247	TSS12100	X:20063114-20064156	978	OK	3.38746	1.65939	5.11554	3.47347	1.71841	5.22854	OK	0.0250737	-0.0698416	0.94432	1.00955	no
TCONS_00014227	ARM_ANOGA	AGAP001043-RA	XLOC_012687	TSS11555	X:20100626-20158206	2947	OK	34.173	23.9336	44.4124	36.9332	25.7982	48.0681	OK	0.0776738	-0.365472	0.714759	0.933954	no
TCONS_00014228	AGAP001044	AGAP001044-RA	XLOC_012688	TSS11556	X:20161490-20162678	1096	OK	1.79463	0.672067	2.9172	1.9683	0.790027	3.14657	OK	0.0923689	-0.213371	0.831037	0.977745	no
TCONS_00014229	AGAP001045	AGAP001045-RA	XLOC_012689	TSS11557	X:20172572-20174282	1644	OK	13.6378	9.22999	18.0456	16.1379	11.066	21.2098	OK	0.168325	-0.746757	0.45521	0.798429	no
TCONS_00014903	AGAP001046	AGAP001046-RA	XLOC_013248	TSS12101	X:20392219-20415876	1627	OK	18.1298	12.3028	23.9568	14.0917	9.41311	18.7703	OK	-0.25197	1.09056	0.275468	0.648438	no
TCONS_00014232	AGAP001047	AGAP001047-RA	XLOC_012692	TSS11560	X:20424065-20427902	1768	OK	1.92151	0.913773	2.92925	3.56427	2.02001	5.10852	OK	0.617845	-1.81648	0.0692971	0.313494	no
TCONS_00014233	AGAP001047	AGAP001047-RB	XLOC_012692	TSS11560	X:20424065-20427902	1890	OK	26.6825	18.6565	34.7086	22.6777	15.7892	29.5661	OK	-0.162629	0.760855	0.446743	0.793126	no
TCONS_00014234	AGAP001048	AGAP001048-RA	XLOC_012693	TSS11561	X:20604952-20748760	1251	OK	2.11419	0.93889	3.28948	2.4664	1.17157	3.76123	OK	0.154091	-0.403051	0.686911	0.922284	no
TCONS_00014904	AGAP001050	AGAP001050-RA	XLOC_013249	TSS12102	X:20944179-20955989	2684	OK	10.9301	7.4799	14.3803	10.4783	7.15632	13.8002	OK	-0.0422157	0.188724	0.850309	0.982008	no
TCONS_00014235	AGAP001051	AGAP001051-RA	XLOC_012694	TSS11562	X:20944179-20955989	1403	OK	14.7878	9.87549	19.7	13.7085	9.12234	18.2946	OK	-0.0757845	0.321492	0.747837	0.948148	no
TCONS_00014905	AGAP001052	AGAP001052-RA	XLOC_013250	TSS12103	X:20969558-21116865	1618	OK	0	0	0	0	0	0	OK	0	0	1	1.01652	no
TCONS_00014907	AGAP001052	AGAP001052-RB	XLOC_013250	TSS12104	X:20969558-21116865	2613	OK	10.1575	6.93628	13.3788	7.91779	5.3093	10.5263	OK	-0.249105	1.0895	0.275933	0.649048	no
TCONS_00014906	AGAP001052	AGAP001052-RC	XLOC_013250	TSS12104	X:20969558-21116865	2562	OK	6.8408	4.52941	9.15219	2.75693	1.61129	3.90258	OK	-0.908786	3.39365	0.000689687	0.0121255	yes
TCONS_00014239	AGAP001053	AGAP001053-RA	XLOC_012695	TSS11563	X:21343434-21367564	938	OK	343.648	231.999	455.297	286.909	194.089	379.729	OK	-0.180452	0.787149	0.431195	0.782621	no
TCONS_00014240	AGAP001053	AGAP001053-RB	XLOC_012695	TSS11563	X:21343434-21367564	938	OK	54.1646	37.9947	70.3344	25.9133	17.7815	34.0452	OK	-0.737269	3.40441	0.00066307	0.0117062	yes
TCONS_00014236	AGAP001053	AGAP001053-RC	XLOC_012695	TSS11563	X:21343434-21367564	1364	OK	261.475	175.988	346.963	160.689	109.905	211.474	OK	-0.486866	2.14137	0.032244	0.194446	no
TCONS_00014241	AGAP001053	AGAP001053-RD	XLOC_012695	TSS11563	X:21343434-21367564	938	OK	913.108	598.381	1227.84	373.973	251.022	496.925	OK	-0.89267	3.7481	0.000178183	0.00371487	yes
TCONS_00014242	AGAP001053	AGAP001053-RE	XLOC_012695	TSS11563	X:21343434-21367564	914	OK	130.401	90.4999	170.302	112.863	78.625	147.101	OK	-0.144437	0.670432	0.502583	0.829739	no
TCONS_00014237	AGAP001053	AGAP001053-RF	XLOC_012695	TSS11563	X:21343434-21367564	1364	OK	19.1063	13.0861	25.1266	18.4013	12.5756	24.227	OK	-0.037598	0.168348	0.866309	0.986732	no
TCONS_00014243	AGAP001053	AGAP001053-RG	XLOC_012695	TSS11563	X:21343434-21367564	914	OK	437.201	292.103	582.299	203.13	139.048	267.212	OK	-0.766547	3.34815	0.000813542	0.0138052	yes
TCONS_00014238	AGAP001053	AGAP001053-RH	XLOC_012695	TSS11563	X:21343434-21367564	1364	OK	55.448	38.89	72.006	44.2876	31.0781	57.4971	OK	-0.224741	1.06496	0.286892	0.658575	no
TCONS_00014244	AGAP001054	AGAP001054-RA	XLOC_012696	-	X:21450334-21450414	80	OK	0	0	0	0	0	0	NOTEST	0	0	1	1	no
TCONS_00014909	AGAP001056	AGAP001056-RA	XLOC_013252	TSS12106	X:21755595-21762662	765	OK	115.849	81.031	150.667	116.682	81.6312	151.733	OK	0.0071677	-0.0337358	0.973088	1.01748	no
TCONS_00014245	AGAP001057	AGAP001057-RA	XLOC_012697	-	X:21769837-21772242	2405	OK	14.5407	10.0569	19.0246	14.7452	10.2098	19.2807	OK	0.0139648	-0.0641257	0.94887	1.01007	no
TCONS_00014910	AGAP001058	AGAP001058-RA	XLOC_013253	TSS12107	X:21772458-21773934	1174	OK	23.0898	15.7481	30.4315	28.9884	20.0098	37.9669	OK	0.227504	-1.02507	0.305332	0.677708	no
TCONS_00014911	AGAP001061	AGAP001061-RB	XLOC_013254	TSS12108	X:22104914-22212120	3972	OK	1.04081	0.535326	1.5463	1.21398	0.654143	1.77382	OK	0.153906	-0.459607	0.645798	0.900863	no
TCONS_00014912	AGAP001064	AGAP001064-RA	XLOC_013255	TSS12109	X:22293008-22319374	1010	OK	80.8567	56.6873	105.026	78.5314	55.06	102.003	OK	-0.0291798	0.138062	0.890191	0.993316	no
TCONS_00014250	AGAP001065	AGAP001065-RA	XLOC_012699	TSS11566	X:22324223-22330158	1725	OK	8.73084	5.63004	11.8316	9.46878	6.18814	12.7494	OK	0.0811382	-0.327064	0.74362	0.945733	no
TCONS_00014251	AGAP001065	AGAP001065-RB	XLOC_012699	TSS11566	X:22324223-22330158	1656	OK	5.32565	3.1743	7.47699	22.7707	15.7576	29.7837	OK	1.45294	-5.72051	1.06203e-08	6.73118e-07	yes
TCONS_00014252	AGAP001065	AGAP001065-RC	XLOC_012699	TSS11566	X:22324223-22330158	1673	OK	0	0	0	0	0	0	OK	0	0	1	1.02209	no
TCONS_00014253	AGAP001065	AGAP001065-RD	XLOC_012699	TSS11566	X:22324223-22330158	1616	OK	45.6876	32.088	59.2871	17.4595	11.8984	23.0206	OK	-0.96194	4.41305	1.01927e-05	0.00031745	yes
TCONS_00014247	AGAP001065	AGAP001065-RE	XLOC_012699	TSS11564	X:22324223-22330158	1925	OK	0	0	0	0	0	0	OK	0	0	1	1.02201	no
TCONS_00014249	AGAP001065	AGAP001065-RF	XLOC_012699	TSS11565	X:22324223-22330158	1535	OK	2.66972	1.32976	4.00969	8.8398	5.65951	12.0201	OK	1.19729	-3.87764	0.000105473	0.00234558	yes
TCONS_00014248	AGAP001065	AGAP001065-RG	XLOC_012699	TSS11564	X:22324223-22330158	1806	OK	77.084	53.664	100.504	41.943	29.4403	54.4457	OK	-0.608585	2.85965	0.00424105	0.0493207	yes
TCONS_00014254	AGAP001065	AGAP001065-RH	XLOC_012699	TSS11566	X:22324223-22330158	1637	OK	0	0	0	2.9885	1.58053	4.39648	OK	1.79769e+308	1.79769e+308	1.09237e-05	0.000335277	yes
TCONS_00014255	AGAP001067	AGAP001067-RA	XLOC_012700	TSS11567	X:22364082-22365231	1086	OK	0	0	0	0.420808	0	0.861954	NOTEST	1.79769e+308	1.79769e+308	0.028209	1	no
TCONS_00014913	AGAP001068	AGAP001068-RA	XLOC_013256	TSS12110	X:22390511-22416767	855	OK	72.9415	51.0887	94.7943	59.7478	41.689	77.8066	OK	-0.199525	0.937677	0.34841	0.719409	no
TCONS_00014914	AGAP001069	AGAP001069-RA	XLOC_013257	TSS12111	X:22455073-22488471	1455	OK	54.289	38.0833	70.4946	52.7282	36.9988	68.4576	OK	-0.0291711	0.138247	0.890045	0.993415	no
TCONS_00014256	AGAP001070	AGAP001070-RA	XLOC_012701	TSS11568	X:22496340-22563331	2998	OK	18.9795	13.2949	24.6641	23.5552	16.5355	30.575	OK	0.21599	-1.0224	0.306592	0.678959	no
TCONS_00014257	AGAP001072	AGAP001072-RA	XLOC_012702	TSS11569	X:22717917-22718692	711	OK	0	0	0	0.522738	0	1.13016	NOTEST	1.79769e+308	1.79769e+308	0.042611	1	no
TCONS_00014258	AGAP001073	AGAP001073-RA	XLOC_012703	TSS11570	X:22747834-22848119	1762	OK	11.1986	7.46225	14.9349	10.0399	6.65638	13.4233	OK	-0.109225	0.460646	0.645053	0.900615	no
TCONS_00014259	AGAP001073	AGAP001073-RB	XLOC_012703	TSS11570	X:22747834-22848119	1871	OK	0.8842	0.259151	1.50925	3.12115	1.704	4.53831	OK	1.26127	-3.00244	0.00267825	0.0350355	yes
TCONS_00014260	AGAP001073	AGAP001073-RC	XLOC_012703	TSS11570	X:22747834-22848119	2240	OK	6.52804	4.19141	8.86467	5.33561	3.34755	7.32367	OK	-0.201704	0.780778	0.434933	0.785806	no
TCONS_00014916	AGAP001076	AGAP001076-RA	XLOC_013258	TSS12112	X:22937391-22947129	2493	OK	2.27613	1.27473	3.27753	4.76205	3.02292	6.50117	OK	0.738201	-2.5821	0.00982022	0.0910615	no
TCONS_00014917	AGAP001076	AGAP001076-RB	XLOC_013258	TSS12112	X:22937391-22947129	2574	OK	255.872	169.295	342.449	260.13	172.825	347.436	OK	0.0165068	-0.0692717	0.944773	1.00935	no
TCONS_00014918	AGAP001076	AGAP001076-RC	XLOC_013258	TSS12112	X:22937391-22947129	2481	OK	1.70125	0.886239	2.51626	3.49306	2.11968	4.86645	OK	0.719418	-2.32164	0.0202525	0.144958	no
TCONS_00014915	AGAP001076	AGAP001076-RD	XLOC_013258	TSS12112	X:22937391-22947129	2757	OK	193.525	128.1	258.951	186.497	124.22	248.774	OK	-0.0369931	0.155699	0.87627	0.98963	no
TCONS_00014261	AGAP001078	AGAP001078-RA	XLOC_012704	TSS11571	X:23113204-23114090	727	OK	2.57519	0.864695	4.28569	3.70195	1.54738	5.85652	OK	0.362934	-0.821923	0.411121	0.767845	no
TCONS_00014919	AGAP001079	AGAP001079-RA	XLOC_013259	TSS12113	X:23125381-23126267	727	OK	2.58071	0.866548	4.29488	3.70759	1.54974	5.86545	OK	0.362317	-0.820527	0.411916	0.768537	no
TCONS_00014920	AGAP001081	AGAP001081-RA	XLOC_013260	TSS12114	X:23370754-23374875	1236	OK	13.8124	9.0726	18.5523	14.588	9.68471	19.4912	OK	0.0546279	-0.227453	0.820072	0.972698	no
TCONS_00014921	AGAP001082	AGAP001082-RA	XLOC_013261	TSS12115	X:23455888-23493707	3568	OK	55.6494	38.2401	73.0587	3.61366	2.3138	4.91352	OK	-2.73435	11.4716	0	0	yes
TCONS_00014922	AGAP001082	AGAP001082-RB	XLOC_013261	TSS12115	X:23455888-23493707	3571	OK	219.933	145.134	294.731	225.992	149.635	302.348	OK	0.0271768	-0.113378	0.909731	0.998679	no
TCONS_00014266	AGAP001083	AGAP001083-RA	XLOC_012707	TSS11572	X:23498801-23501429	1728	OK	0.762611	0.173228	1.35199	0	0	0	OK	-1.79769e+308	-1.79769e+308	0.00482917	0.0546558	no
TCONS_00014264	AGAP001083	AGAP001083-RB	XLOC_012707	TSS11572	X:23498801-23501429	1483	OK	2.72662	1.3163	4.13694	1.54623	0.588438	2.50403	OK	-0.567242	1.40581	0.159779	0.490759	no
TCONS_00014265	AGAP001083	AGAP001083-RC	XLOC_012707	TSS11572	X:23498801-23501429	1557	OK	13.524	8.95659	18.0914	10.9505	7.13333	14.7676	OK	-0.211084	0.869814	0.384402	0.748837	no
TCONS_00014267	AGAP001083	AGAP001083-RD	XLOC_012707	TSS11572	X:23498801-23501429	1850	OK	13.4268	9.01824	17.8354	14.7931	10.0352	19.5509	OK	0.0969054	-0.421675	0.673262	0.915694	no
TCONS_00014268	AGAP001084	AGAP001084-RA	XLOC_012708	TSS11573	X:23511521-23634351	1608	OK	0.64723	0.114318	1.18014	1.00224	0.310849	1.69362	OK	0.437287	-0.81419	0.415536	0.769516	no
TCONS_00014269	AGAP001085	AGAP001085-RA	XLOC_012709	TSS11574	X:23511521-23634351	927	OK	0	0	0	0	0	0	OK	0	0	1	1.02176	no
TCONS_00014271	AGAP001087	AGAP001087-RA	XLOC_012711	TSS11576	X:23638857-23647209	680	OK	1.08103	0.0796704	2.08238	0.755178	0	1.54531	OK	-0.358712	0.513397	0.607674	0.885082	no
TCONS_00014272	AGAP001088	AGAP001088-RA	XLOC_012712	TSS11577	X:23708398-23709342	692	OK	0.239084	0	0.603369	0.548518	0	1.18559	NOTEST	0.830403	-0.866873	0.386011	1	no
TCONS_00014273	AGAP001089	AGAP001089-RA	XLOC_012713	TSS11578	X:23749155-23749689	470	OK	0.0648991	0	0.248462	3.35486	1.10735	5.60236	OK	3.94533	-2.71466	0.00663432	0.0690448	no
TCONS_00014926	AGAP001090	AGAP001090-RA	XLOC_013265	TSS12116	X:23834052-23854040	2876	OK	31.1239	21.8146	40.4331	31.7123	22.2453	41.1793	OK	0.0187291	-0.0886401	0.929368	1.00492	no
TCONS_00014274	AGAP001091	AGAP001091-RA	XLOC_012714	TSS11579	X:23957192-23998340	3310	OK	0.890362	0.410485	1.37024	0.340379	0.07611	0.604648	OK	-0.961569	2.03478	0.0418732	0.230575	no
TCONS_00014275	AGAP001091	AGAP001091-RB	XLOC_012714	TSS11579	X:23957192-23998340	3262	OK	7.74588	5.27911	10.2126	8.7873	6.02798	11.5466	OK	0.126147	-0.564115	0.572676	0.869475	no
TCONS_00014276	AGAP001092	AGAP001092-RA	XLOC_012715	TSS11580	X:24086189-24087589	1336	OK	46.0002	32.2649	59.7354	49.6565	34.8662	64.4467	OK	0.0764837	-0.362698	0.716831	0.934541	no
TCONS_00014277	AGAP001093	AGAP001093-RA	XLOC_012716	TSS11581	X:24094798-24142048	2085	OK	68.8205	47.7555	89.8855	54.2665	37.8994	70.6336	OK	-0.237594	1.10582	0.268803	0.641927	no
TCONS_00014928	AGAP001094	AGAP001094-RA	XLOC_013267	TSS12118	X:24233178-24254341	1434	OK	4.97853	2.74665	7.21041	4.70817	2.59749	6.81885	OK	-0.0558352	0.176138	0.860186	0.985424	no
TCONS_00003508	AGAP001096	AGAP001096-RA	XLOC_003043	TSS2776	2R:6576-7851	813	OK	10.5831	6.2593	14.907	10.0134	5.87296	14.1538	OK	-0.0553396	0.190404	0.848993	0.982905	no
TCONS_00003510	AGAP001097	AGAP001097-RA	XLOC_003045	TSS2778	2R:18553-19549	869	OK	1.9548	0.534397	3.3752	0.94019	0.0396335	1.84075	OK	-0.731961	1.21763	0.223363	0.583423	no
TCONS_00003511	AGAP001098	AGAP001098-RA	XLOC_003046	TSS2779	2R:20367-31394	1403	OK	1.62381	0.627795	2.61983	1.78696	0.731931	2.842	OK	0.095741	-0.224913	0.822047	0.972766	no
TCONS_00005825	AGAP001099	AGAP001099-RA	XLOC_004964	TSS4599	2R:20367-31394	5318	OK	8.93314	6.24149	11.6248	12.0428	8.45075	15.6349	OK	0.2987	-1.40904	0.158823	0.490676	no
TCONS_00005826	AGAP001100	AGAP001100-RA	XLOC_004965	TSS4600	2R:36342-45594	759	OK	7.85991	4.40645	11.3134	11.3737	6.84425	15.9032	OK	0.369529	-1.24631	0.21265	0.571214	no
TCONS_00005827	AGAP001101	AGAP001101-RA	XLOC_004966	TSS4601	2R:55571-60067	1869	OK	4.67794	2.84895	6.50694	4.77455	2.93196	6.61714	OK	0.0204411	-0.0744173	0.940678	1.00803	no
TCONS_00003512	AGAP001102	AGAP001102-RA	XLOC_003047	TSS2780	2R:66264-72695	5562	OK	12.1348	8.51211	15.7574	14.4461	10.1327	18.7594	OK	0.174348	-0.825855	0.408886	0.766836	no
TCONS_00005828	AGAP001103	AGAP001103-RA	XLOC_004967	TSS4602	2R:74259-75980	1509	OK	16.468	11.2232	21.7128	17.1655	11.7438	22.5871	OK	0.0414814	-0.18496	0.85326	0.982641	no
TCONS_00003513	AGAP001104	AGAP001104-RA	XLOC_003048	TSS2781	2R:81094-84532	3291	OK	2.19991	1.34748	3.05234	3.95197	2.60266	5.30127	OK	0.585796	-2.26857	0.0232943	0.157903	no
TCONS_00003514	AGAP001105	AGAP001105-RA	XLOC_003049	TSS2782	2R:170661-170764	76	OK	0	0	0	0	0	0	NOTEST	0	0	1	1	no
TCONS_00003515	AGAP001106	AGAP001106-RA	XLOC_003050	TSS2783	2R:223732-227671	3699	OK	1.73079	0.962005	2.49957	4.12224	2.65533	5.58916	OK	0.867821	-3.04955	0.00229184	0.031071	yes
TCONS_00003517	AGAP001107	AGAP001107-RA	XLOC_003051	TSS2785	2R:263674-267184	2703	OK	5.54324	3.67144	7.41505	3.94326	2.51915	5.36737	OK	-0.340572	1.37766	0.168309	0.504488	no
TCONS_00003516	AGAP001107	AGAP001107-RB	XLOC_003051	TSS2784	2R:263674-267184	2705	OK	39.3124	27.3716	51.2532	39.904	27.783	52.0251	OK	0.0149372	-0.0695458	0.944555	1.00929	no
TCONS_00005829	AGAP001108	AGAP001108-RA	XLOC_004968	TSS4603	2R:267273-268618	1271	OK	27.41	18.8974	35.9227	24.9596	17.1581	32.7612	OK	-0.0936494	0.425077	0.670781	0.91379	no
TCONS_00003518	AGAP001109	AGAP001109-RA	XLOC_003052	TSS2786	2R:273176-285693	2130	OK	26.8458	18.8179	34.8736	25.6878	18.0137	33.362	OK	-0.0440916	0.208621	0.834744	0.97947	no
TCONS_00003519	AGAP001110	AGAP001110-RA	XLOC_003053	TSS2787	2R:288097-293321	2287	OK	2.25351	1.22203	3.285	0.360048	0.0466587	0.673437	OK	-1.83401	3.72984	0.000191599	0.00396201	yes
TCONS_00003520	AGAP001110	AGAP001110-RB	XLOC_003053	TSS2787	2R:288097-293321	2360	OK	10.6779	7.25037	14.1053	10.82	7.37168	14.2684	OK	0.0132261	-0.0584798	0.953366	1.01163	no
TCONS_00003521	AGAP001111	AGAP001111-RA	XLOC_003054	TSS2788	2R:297229-317099	3864	OK	28.4529	19.9025	37.0032	39.0594	27.0766	51.0422	OK	0.316834	-1.47556	0.140063	0.459007	no
TCONS_00003523	AGAP001111	AGAP001111-RB	XLOC_003054	TSS2790	2R:297229-317099	3325	OK	6.46392	4.32201	8.60584	2.37093	1.39887	3.34298	OK	-1.00295	3.80515	0.000141718	0.00304477	yes
TCONS_00003522	AGAP001111	AGAP001111-RC	XLOC_003054	TSS2789	2R:297229-317099	3460	OK	0.590879	0.21775	0.964008	0.239701	0.0268506	0.452552	OK	-0.902217	1.65601	0.097719	0.379732	no
TCONS_00005830	AGAP001112	AGAP001112-RA	XLOC_004969	TSS4604	2R:297229-317099	1419	OK	0.165508	0	0.373566	0.700768	0.190311	1.21123	OK	1.44316	-1.98661	0.0469661	0.249829	no
TCONS_00005831	AGAP001113	AGAP001113-RA	XLOC_004970	TSS4605	2R:297229-317099	3061	OK	7.91744	5.36528	10.4696	6.1381	4.08808	8.18811	OK	-0.254553	1.09682	0.272721	0.645688	no
TCONS_00003524	GPRGR38	AGAP001114-RA	XLOC_003055	TSS2791	2R:346603-349603	1218	OK	0	0	0	0	0	0	OK	0	0	1	1.00348	no
TCONS_00005832	GPRGR42	AGAP001115-RA	XLOC_004971	TSS4606	2R:355688-357770	1314	OK	0.31523	0	0.701224	0.7885	0.102011	1.47499	OK	0.91683	-1.22045	0.222295	0.582313	no
TCONS_00005833	AGAP001116	AGAP001116-RA	XLOC_004972	TSS4607	2R:372674-374369	1169	OK	7.25569	4.33687	10.1745	16.3568	10.874	21.8396	OK	0.812857	-3.1047	0.00190471	0.0271587	yes
TCONS_00003527	GPRGR37	AGAP001117-RA	XLOC_003056	TSS2793	2R:374650-384172	1170	OK	0.862701	0.118811	1.60659	0.00789793	0	0.0237491	OK	-4.69347	4.29728	1.7291e-05	0.000494764	yes
TCONS_00003529	GPRGR37	AGAP001117-RB	XLOC_003056	TSS2795	2R:374650-384172	1152	OK	0	0	0	0.0081587	0	0.0245385	OK	1.79769e+308	1.79769e+308	0.15958	0.49074	no
TCONS_00003531	GPRGR37	AGAP001117-RC	XLOC_003056	TSS2797	2R:374650-384172	1152	OK	0	0	0	0.00813707	0	0.0244744	OK	1.79769e+308	1.79769e+308	0.159593	0.490663	no
TCONS_00003532	GPRGR37	AGAP001117-RD	XLOC_003056	TSS2798	2R:374650-384172	1233	OK	0.287145	0	0.664649	0.00806277	0	0.0242496	OK	-3.57273	2.97757	0.00290541	0.0372763	yes
TCONS_00003528	GPRGR37	AGAP001117-RE	XLOC_003056	TSS2794	2R:374650-384172	1140	OK	0	0	0	0.0082036	0	0.024673	OK	1.79769e+308	1.79769e+308	0.159571	0.490953	no
TCONS_00003530	GPRGR37	AGAP001117-RF	XLOC_003056	TSS2796	2R:374650-384172	1128	OK	0	0	0	0.00799964	0	0.0240574	OK	1.79769e+308	1.79769e+308	0.159538	0.49109	no
TCONS_00003525	GPRGR37	AGAP001117-RG	XLOC_003056	TSS2792	2R:374650-384172	1499	OK	0.115704	0	0.304742	0.00628719	0	0.0241499	OK	-2.91252	1.77734	0.0755119	0.331551	no
TCONS_00003526	GPRGR37	AGAP001117-RH	XLOC_003056	TSS2792	2R:374650-384172	1420	OK	0.733414	0.112711	1.35412	0.00637782	0	0.0246243	OK	-4.74488	3.18077	0.00146886	0.0220085	yes
TCONS_00003533	AGAP001118	AGAP001118-RA	XLOC_003057	TSS2799	2R:426828-429591	2217	OK	1.50971	0.631044	2.38837	0.71266	0.171576	1.25374	OK	-0.750666	1.56936	0.116565	0.417159	no
TCONS_00003534	GPRGR39	AGAP001119-RA	XLOC_003058	TSS2800	2R:439781-441270	1284	OK	0	0	0	0	0	0	NOTEST	0	0	1	1	no
TCONS_00005834	GPRGR40	AGAP001120-RA	XLOC_004973	TSS4608	2R:443777-445150	1182	OK	0	0	0	0	0	0	NOTEST	0	0	1	1	no
TCONS_00005835	GPRGR60	AGAP001121-RA	XLOC_004974	TSS4609	2R:445478-446801	1146	OK	0	0	0	0	0	0	NOTEST	0	0	1	1	no
TCONS_00003535	GPRGR41	AGAP001122-RA	XLOC_003059	TSS2801	2R:446997-448433	1266	OK	0	0	0	0	0	0	NOTEST	0	0	1	1	no
TCONS_00005836	GPRGR36	AGAP001123-RA	XLOC_004975	TSS4610	2R:449456-450730	1215	OK	0	0	0	0	0	0	NOTEST	0	0	1	1	no
TCONS_00003536	AGAP001124	AGAP001124-RA	XLOC_003060	TSS2802	2R:451593-453027	1354	OK	9.88111	6.26705	13.4952	6.80659	4.1162	9.49699	OK	-0.372733	1.38427	0.166275	0.501355	no
TCONS_00005837	GPRGR58	AGAP001125-RA	XLOC_004976	TSS4611	2R:453143-454505	1230	OK	0	0	0	0	0	0	NOTEST	0	0	1	1	no
TCONS_00003537	AGAP001126	AGAP001126-RA	XLOC_003061	TSS2803	2R:504904-511603	831	OK	2.4805	0.886392	4.07461	3.36592	1.46267	5.26918	OK	0.305242	-0.713181	0.475733	0.813709	no
TCONS_00003538	AGAP001127	AGAP001127-RA	XLOC_003062	TSS2804	2R:514771-517415	2102	OK	3.30667	1.85935	4.754	2.52509	1.33794	3.71224	OK	-0.269666	0.839624	0.401119	0.760482	no
TCONS_00005838	AGAP001128	AGAP001128-RA	XLOC_004977	-	2R:524488-524561	73	OK	0	0	0	0	0	0	NOTEST	0	0	1	1	no
TCONS_00005839	AGAP001129	AGAP001129-RA	XLOC_004978	-	2R:526033-526107	74	OK	0	0	0	0	0	0	NOTEST	0	0	1	1	no
TCONS_00005840	AGAP001130	AGAP001130-RA	XLOC_004979	TSS4612	2R:545597-552364	5754	OK	4.73926	3.22047	6.25806	8.93516	6.24027	11.6301	OK	0.634113	-2.88183	0.00395372	0.0467949	yes
TCONS_00003539	AGAP001132	AGAP001132-RA	XLOC_003063	TSS2805	2R:552869-555099	1962	OK	3.06487	1.73136	4.39837	2.63892	1.44912	3.82872	OK	-0.149634	0.477631	0.632913	0.896003	no
TCONS_00005841	AGAP001133	AGAP001133-RA	XLOC_004980	TSS4613	2R:556577-560219	3486	OK	12.9525	9.03419	16.8709	12.1444	8.46173	15.8271	OK	-0.0644219	0.300801	0.763566	0.954533	no
TCONS_00003540	AGAP001134	AGAP001134-RA	XLOC_003064	TSS2806	2R:560843-562592	1688	OK	24.5364	17.0134	32.0595	24.6897	17.1603	32.2191	OK	0.00622761	-0.0288019	0.977023	1.01865	no
TCONS_00005842	AGAP001135	AGAP001135-RA	XLOC_004981	TSS4614	2R:562787-565559	2610	OK	2.17935	1.22179	3.1369	1.78983	0.964433	2.61523	OK	-0.196904	0.618261	0.536404	0.850569	no
TCONS_00003541	AGAP001136	AGAP001136-RA	XLOC_003065	TSS2807	2R:565689-567393	1453	OK	29.3476	20.4143	38.2809	28.9599	20.1706	37.7493	OK	-0.0132967	0.0618669	0.950669	1.01088	no
TCONS_00005843	GPRGR59	AGAP001137-RA	XLOC_004982	TSS4615	2R:567439-568742	1149	OK	1.25597	0.281808	2.23013	0.882471	0.114168	1.65077	OK	-0.352936	0.605373	0.544931	0.855954	no
TCONS_00005844	AGAP001138	AGAP001138-RA	XLOC_004983	TSS4616	2R:568906-570507	1223	OK	2566.98	1562.58	3571.37	1938.36	1250.95	2625.77	OK	-0.280888	1.06382	0.287412	0.658932	no
TCONS_00003542	AGAP001139	AGAP001139-RA	XLOC_003066	TSS2808	2R:570583-572350	1690	OK	17.7167	12.1202	23.3132	21.5123	14.8799	28.1447	OK	0.194115	-0.879535	0.379112	0.745173	no
TCONS_00005845	AGAP001140	AGAP001140-RA	XLOC_004984	TSS4617	2R:572472-578806	5688	OK	9.32297	6.52461	12.1213	13.5325	9.48917	17.5759	OK	0.372616	-1.75961	0.0784731	0.339265	no
TCONS_00003543	AGAP001141	AGAP001141-RA	XLOC_003067	TSS2809	2R:582183-587865	2268	OK	8.16758	5.422	10.9132	11.4855	7.8297	15.1412	OK	0.340908	-1.4728	0.140805	0.460842	no
TCONS_00003544	AGAP001141	AGAP001141-RB	XLOC_003067	TSS2809	2R:582183-587865	3991	OK	9.82334	6.81782	12.8289	12.5334	8.76411	16.3027	OK	0.243637	-1.13579	0.256043	0.626322	no
TCONS_00005847	AGAP001143	AGAP001143-RA	XLOC_004986	TSS4618	2R:587998-589633	1552	OK	43.0281	30.2074	55.8489	38.9466	27.3177	50.5756	OK	-0.0996616	0.472526	0.636552	0.897445	no
TCONS_00005848	AGAP001144	AGAP001144-RA	XLOC_004987	TSS4619	2R:592483-594701	1884	OK	18.6376	12.8227	24.4526	16.3714	11.202	21.5407	OK	-0.12965	0.584139	0.559127	0.862121	no
TCONS_00003545	AGAP001145	AGAP001145-RA	XLOC_003068	TSS2810	2R:595001-596454	1296	OK	6.07728	3.67432	8.48023	3.8447	2.15137	5.53803	OK	-0.457862	1.54714	0.121829	0.425897	no
TCONS_00005849	AGAP001146	AGAP001146-RA	XLOC_004988	TSS4620	2R:596585-599507	2850	OK	7.45682	5.00378	9.90985	8.61832	5.85217	11.3845	OK	0.144761	-0.629941	0.528733	0.846026	no
TCONS_00005850	AGAP001147	AGAP001147-RA	XLOC_004989	TSS4621	2R:599851-600239	321	OK	15.1987	7.95881	22.4387	14.2269	7.38713	21.0667	OK	-0.066076	0.195263	0.845187	0.981727	no
TCONS_00005851	AGAP001148	AGAP001148-RA	XLOC_004990	TSS4622	2R:601040-606859	2596	OK	13.2608	9.15633	17.3652	2.88837	1.69947	4.07727	OK	-1.52412	5.91887	3.24162e-09	2.27021e-07	yes
TCONS_00005852	AGAP001148	AGAP001148-RB	XLOC_004990	TSS4623	2R:601040-606859	2604	OK	36.6503	25.674	47.6266	45.1546	31.488	58.8213	OK	0.208671	-0.980158	0.327008	0.697955	no
TCONS_00003546	AGAP001149	AGAP001149-RA	XLOC_003069	TSS2811	2R:607206-608719	1447	OK	8.54169	5.4265	11.6569	11.4934	7.58721	15.3996	OK	0.296815	-1.1908	0.233733	0.597217	no
TCONS_00003547	AGAP001150	AGAP001150-RA	XLOC_003070	TSS2812	2R:609029-612419	2919	OK	4.26515	2.6887	5.8416	3.425	2.09787	4.75212	OK	-0.219377	0.819339	0.412593	0.768218	no
TCONS_00005853	AGAP001151	AGAP001151-RA	XLOC_004991	TSS4624	2R:617197-625229	1253	OK	291.9	195.96	387.841	291.056	195.665	386.448	OK	-0.00289578	0.0124776	0.990045	1.02255	no
TCONS_00003548	AGAP001152	AGAP001152-RA	XLOC_003071	TSS2813	2R:625430-626462	970	OK	20.8303	13.9464	27.7143	20.3431	13.6247	27.0614	OK	-0.0236697	0.101324	0.919293	1.00172	no
TCONS_00005854	AGAP001153	AGAP001153-RA	XLOC_004992	TSS4625	2R:626497-628360	1596	OK	148.194	101.484	194.904	120.854	83.1558	158.552	OK	-0.203939	0.919778	0.357689	0.727663	no
TCONS_00003549	AGAP001154	AGAP001154-RA	XLOC_003072	TSS2814	2R:629168-630390	1157	OK	7.90754	4.85587	10.9592	11.0455	7.12496	14.966	OK	0.334204	-1.27479	0.202382	0.555641	no
TCONS_00005855	AGAP001156	AGAP001156-RA	XLOC_004993	TSS4626	2R:630536-634830	4085	OK	2.53307	1.591	3.47513	2.38077	1.48332	3.27823	OK	-0.0620042	0.234181	0.814844	0.970676	no
TCONS_00005856	AGAP001157	AGAP001157-RA	XLOC_004994	TSS4627	2R:637122-655125	16787	OK	45.7057	30.2522	61.1593	44.1764	29.2291	59.1236	OK	-0.0340329	0.142298	0.886844	0.993078	no
TCONS_00005857	AGAP001158	AGAP001158-RA	XLOC_004995	TSS4628	2R:656191-657861	1501	OK	1.60027	0.652591	2.54795	2.37388	1.1554	3.59236	OK	0.394354	-1.00641	0.314218	0.685192	no
TCONS_00003551	AGAP001159	AGAP001159-RA	XLOC_003074	TSS2816	2R:658072-660564	2412	OK	4.39967	2.72174	6.07761	2.43441	1.36479	3.50403	OK	-0.591826	2.03444	0.0419071	0.230662	no
TCONS_00005858	AGAP001160	AGAP001160-RA	XLOC_004996	TSS4629	2R:660834-665222	3276	OK	5.98451	3.95505	8.01397	5.19053	3.39053	6.99054	OK	-0.142338	0.586916	0.55726	0.861653	no
TCONS_00005859	GPROP6	AGAP001161-RA	XLOC_004997	TSS4630	2R:665797-667234	1340	OK	569.928	377.235	762.62	506.481	336.9	676.063	OK	-0.118022	0.496064	0.619849	0.889932	no
TCONS_00005860	GPROP5	AGAP001162-RA	XLOC_004998	TSS4631	2R:668887-670326	1373	OK	2.44788	1.04849	3.84727	4.27837	2.28215	6.2746	OK	0.558351	-1.51333	0.130196	0.440567	no
TCONS_00005862	AGAP001165	AGAP001165-RA	XLOC_005000	TSS4633	2R:675308-677922	2547	OK	0.465041	0.12049	0.809593	0.512684	0.147281	0.878088	OK	0.0975345	-0.189744	0.84951	0.982338	no
TCONS_00005863	AGAP001166	AGAP001166-RA	XLOC_005001	TSS4634	2R:677952-679051	1007	OK	7.16033	4.21152	10.1091	3.87388	1.99247	5.75528	OK	-0.6143	1.92944	0.0536763	0.271834	no
TCONS_00003553	AGAP001167	AGAP001167-RA	XLOC_003076	TSS2818	2R:679354-680196	708	OK	15.5956	10.0458	21.1453	17.9343	11.724	24.1445	OK	0.139725	-0.56281	0.573564	0.869677	no
TCONS_00003554	AGAP001168	AGAP001168-RA	XLOC_003077	TSS2819	2R:680442-685871	4450	OK	0.502593	0.211592	0.793594	1.66795	0.999386	2.33651	OK	1.19957	-3.40688	0.000657104	0.0116333	yes
TCONS_00003555	AGAP001168	AGAP001168-RB	XLOC_003077	TSS2819	2R:680442-685871	4398	OK	6.7651	4.66161	8.86859	7.15867	4.95221	9.36513	OK	0.0565469	-0.258316	0.796163	0.966312	no
TCONS_00005865	GPRGR49	AGAP001169-RA	XLOC_005002	TSS4636	2R:685936-688584	1206	OK	0.204067	0	0.50451	0.428492	0	0.915517	OK	0.741825	-0.797676	0.425058	0.778393	no
TCONS_00005864	GPRGR49	AGAP001169-RB	XLOC_005002	TSS4635	2R:685936-688584	1218	OK	0.0762087	0	0.157255	0.112926	0	0.311365	OK	0.393261	-0.382924	0.701776	0.928474	no
TCONS_00005866	GPRGR48	AGAP001170-RA	XLOC_005003	TSS4637	2R:688811-690230	1206	OK	0.139196	0	0.33605	0.199843	0	0.492312	NOTEST	0.361647	-0.355401	0.722289	1	no
TCONS_00003556	GPRGR50	AGAP001171-RA	XLOC_003078	TSS2820	2R:690555-691912	1215	OK	1.43745	0.412941	2.46195	0.126325	0	0.304974	OK	-2.43177	3.07108	0.00213289	0.0295804	yes
TCONS_00003557	GPRGR51	AGAP001172-RA	XLOC_003079	TSS2821	2R:691957-693422	1251	OK	0.490629	0	1.00497	1.18689	0.307517	2.06627	OK	0.883405	-1.37632	0.168723	0.504894	no
TCONS_00003558	GPRGR52	AGAP001173-RA	XLOC_003080	TSS2822	2R:693554-694975	1215	OK	0.910248	0.160774	1.65972	0	0	0	OK	-1.79769e+308	-1.79769e+308	0.00756962	0.0756127	no
TCONS_00005867	AGAP001174	AGAP001174-RA	XLOC_005004	TSS4638	2R:695496-696755	1160	OK	333.58	226.234	440.926	252.374	172.023	332.726	OK	-0.278968	1.23251	0.217758	0.576022	no
TCONS_00003559	GPRCAL2	AGAP001175-RA	XLOC_003081	TSS2823	2R:713762-722284	1284	OK	0.335363	0	0.746009	0.567378	0	1.13693	OK	0.525814	-0.664173	0.506579	0.832219	no
TCONS_00005869	AGAP001176	AGAP001176-RA	XLOC_005006	TSS4639	2R:729585-730008	378	OK	0	0	0	0	0	0	NOTEST	0	0	1	1	no
TCONS_00005870	AGAP001177	AGAP001177-RA	XLOC_005007	TSS4640	2R:730545-734079	986	OK	0	0	0	2.51906	1.07898	3.95915	OK	1.79769e+308	1.79769e+308	0.000233941	0.00472956	yes
TCONS_00005871	AGAP001179	AGAP001179-RA	XLOC_005008	TSS4641	2R:735265-786214	2595	OK	7.81151	5.22164	10.4014	7.85822	5.26504	10.4514	OK	0.00596085	-0.0254856	0.979668	1.01914	no
TCONS_00003561	AGAP001181	AGAP001181-RA	XLOC_003083	TSS2824	2R:789094-789957	735	OK	120.493	84.4621	156.525	47.518	32.8297	62.2063	OK	-0.930486	4.32704	1.51129e-05	0.000442429	yes
TCONS_00005873	AGAP001182	AGAP001182-RA	XLOC_005010	TSS4643	2R:795140-796380	1091	OK	342.722	233.121	452.323	384.061	259.768	508.353	OK	0.113881	-0.500599	0.616653	0.888766	no
TCONS_00003562	AGAP001183	AGAP001183-RA	XLOC_003084	TSS2825	2R:802408-803533	1057	OK	0.900422	0.13827	1.66257	0.123251	0	0.297554	OK	-1.98864	2.41315	0.0158152	0.126482	no
TCONS_00003563	AGAP001184	AGAP001184-RA	XLOC_003085	TSS2826	2R:811803-812476	537	OK	0.521043	0	1.15905	0.103311	0	0.309933	NOTEST	-1.61809	1.37999	0.16759	1	no
TCONS_00005874	AGAP001185	AGAP001185-RA	XLOC_005011	TSS4644	2R:820754-823404	1891	OK	46.8346	32.8825	60.7867	44.9498	31.5288	58.3708	OK	-0.0410747	0.194771	0.845572	0.981635	no
TCONS_00003566	AGAP001187	AGAP001187-RA	XLOC_003088	TSS2829	2R:1034138-1169444	5829	OK	2.78868	1.79736	3.78	3.65032	2.42914	4.87151	OK	0.269247	-1.10315	0.269962	0.64312	no
TCONS_00005875	OBP10	AGAP001189-RA	XLOC_005012	TSS4645	2R:1034138-1169444	486	OK	38.2875	25.4264	51.1486	24.4836	15.6006	33.3666	OK	-0.447119	1.80859	0.0705143	0.316964	no
TCONS_00005876	OBP10	AGAP001189-RB	XLOC_005012	TSS4645	2R:1034138-1169444	497	OK	12.2516	6.91349	17.5896	10.6425	5.87703	15.4079	OK	-0.1408	0.450723	0.652189	0.904799	no
TCONS_00003567	AGAP001190	AGAP001190-RA	XLOC_003089	TSS2830	2R:1173921-1175549	942	OK	8.66086	5.15323	12.1685	7.4062	4.32626	10.4861	OK	-0.156497	0.539193	0.589754	0.876609	no
TCONS_00003568	AGAP001191	AGAP001191-RA	XLOC_003090	-	2R:1180147-1180229	82	OK	0	0	0	0	0	0	NOTEST	0	0	1	1	no
TCONS_00003569	AGAP001192	AGAP001192-RA	XLOC_003091	-	2R:1213325-1213894	569	OK	461.446	316.892	606	510.117	349.245	670.989	OK	0.100276	-0.451175	0.651864	0.904942	no
TCONS_00003570	AGAP001193	AGAP001193-RA	XLOC_003092	TSS2831	2R:1214535-1215158	540	OK	441.404	301.33	581.478	490.083	333.449	646.717	OK	0.104613	-0.464543	0.642259	0.899688	no
TCONS_00003571	AGAP001194	AGAP001194-RA	XLOC_003093	TSS2832	2R:1215907-1232126	14625	OK	14.7384	10.0999	19.3769	19.7017	13.3669	26.0365	OK	0.290245	-1.29018	0.196987	0.548793	no
TCONS_00005878	NCBP1_ANOGA	AGAP001195-RA	XLOC_005014	TSS4647	2R:1238209-1257658	2576	OK	8.65537	5.86494	11.4458	11.5572	7.96836	15.1461	OK	0.289132	-1.29186	0.196407	0.5479	no
TCONS_00003573	AGAP001196	AGAP001196-RA	XLOC_003095	TSS2834	2R:1257983-1259194	1141	OK	3.21506	1.66938	4.76075	3.82263	2.08515	5.56012	OK	0.173092	-0.523247	0.600803	0.882886	no
TCONS_00003575	GALE10	AGAP001197-RA	XLOC_003097	TSS2835	2R:1272610-1273259	471	OK	5.45215	2.36924	8.53505	11.0601	6.1336	15.9865	OK	0.707332	-1.96531	0.0493786	0.257264	no
TCONS_00003576	AGAP001198	AGAP001198-RA	XLOC_003098	TSS2836	2R:1274223-1284558	885	OK	118.898	82.8432	154.952	452.169	303.981	600.356	OK	1.33579	-5.98346	2.18442e-09	1.56439e-07	yes
TCONS_00003577	AGAP001199	AGAP001199-RA	XLOC_003099	TSS2837	2R:1274223-1284558	1351	OK	592.654	394.95	790.357	1051.32	690.77	1411.86	OK	0.573188	-2.39612	0.0165696	0.129174	no
TCONS_00003579	AGAP001200	AGAP001200-RA	XLOC_003100	TSS2839	2R:1284943-1291277	4934	OK	9.76618	6.82285	12.7095	0.786255	0.398455	1.17405	OK	-2.5194	8.71744	0	0	yes
TCONS_00003578	AGAP001200	AGAP001200-RB	XLOC_003100	TSS2838	2R:1284943-1291277	4915	OK	76.4613	51.6214	101.301	37.3137	25.6803	48.9472	OK	-0.717423	3.18663	0.0014394	0.0216954	yes
TCONS_00005880	AGAP001201	AGAP001201-RA	XLOC_005016	TSS4649	2R:1297007-1344393	971	OK	4.82678	2.48258	7.17097	6.59043	3.69476	9.48611	OK	0.31144	-0.951076	0.341566	0.712706	no
TCONS_00003580	AGAP001202	AGAP001202-RA	XLOC_003101	TSS2840	2R:1402898-1404898	1720	OK	5.27317	3.08027	7.46608	2.54448	1.25881	3.83015	OK	-0.728706	2.22708	0.0259416	0.169328	no
TCONS_00003581	AGAP001203	AGAP001203-RA	XLOC_003102	-	2R:1496599-1497238	639	OK	3.13311	1.10092	5.1653	1.3791	0.178419	2.57979	OK	-0.820591	1.51167	0.130619	0.441056	no
TCONS_00003582	AGAP001205	AGAP001205-RA	XLOC_003103	TSS2841	2R:1501389-1514018	5408	OK	17.112	11.9919	22.2322	16.5042	11.5687	21.4396	OK	-0.0361694	0.171001	0.864223	0.986127	no
TCONS_00005881	AGAP001206	AGAP001206-RA	XLOC_005017	TSS4650	2R:1527420-1529058	1326	OK	0.944616	0.201347	1.68789	0.623651	0.062844	1.18446	OK	-0.415188	0.694942	0.487092	0.820733	no
TCONS_00003583	AGAP001207	AGAP001207-RA	XLOC_003104	TSS2842	2R:1560057-1564399	748	OK	10.492	6.31827	14.6657	10.4929	6.33462	14.6512	OK	8.96439e-05	-0.000319295	0.999745	1.02299	no
TCONS_00003585	AGAP001208	AGAP001208-RA	XLOC_003105	TSS2843	2R:1564838-1569129	2234	OK	18.4133	12.7882	24.0384	9.78576	6.58011	12.9914	OK	-0.632146	2.82257	0.00476409	0.054161	no
TCONS_00003586	AGAP001208	AGAP001208-RB	XLOC_003105	TSS2844	2R:1564838-1569129	1605	OK	9.65426	6.27391	13.0346	18.3918	12.6069	24.1767	OK	0.644505	-2.73867	0.00616886	0.065822	no
TCONS_00003584	AGAP001208	AGAP001208-RC	XLOC_003105	TSS2843	2R:1564838-1569129	656	OK	5.48063	2.71826	8.243	5.93228	3.0501	8.81445	OK	0.0791886	-0.226233	0.82102	0.972458	no
TCONS_00005883	AGAP001209	AGAP001209-RA	XLOC_005019	TSS4652	2R:1570810-1583778	5877	OK	16.0322	11.2392	20.8253	13.9301	9.7791	18.0812	OK	-0.140547	0.665926	0.505458	0.83221	no
TCONS_00003587	AGAP001211	AGAP001211-RA	XLOC_003106	TSS2845	2R:1585467-1589997	2428	OK	43.1359	30.1723	56.0995	48.8996	34.1086	63.6905	OK	0.125413	-0.588252	0.556363	0.861422	no
TCONS_00003589	PGRPLB	AGAP001212-RA	XLOC_003107	TSS2846	2R:1593353-1595399	1925	OK	3.23165	1.7772	4.6861	3.54156	2.01127	5.07185	OK	0.0915742	-0.29355	0.769102	0.95561	no
TCONS_00003588	PGRPLB	AGAP001212-RB	XLOC_003107	TSS2846	2R:1593353-1595399	1241	OK	168.033	115.67	220.395	177.997	121.95	234.043	OK	0.057605	-0.260064	0.794814	0.966063	no
TCONS_00003590	AGAP001213	AGAP001213-RA	XLOC_003108	TSS2847	2R:1599877-1603974	2607	OK	36.0596	25.1128	47.0064	35.8925	25.0155	46.7695	OK	-0.00464344	0.0216505	0.982727	1.02048	no
TCONS_00003591	AGAP001214	AGAP001214-RA	XLOC_003109	TSS2848	2R:1605326-1606439	1041	OK	7.33511	4.0921	10.5781	11.403	6.98095	15.825	OK	0.441204	-1.50045	0.133499	0.446146	no
TCONS_00005885	AGAP001215	AGAP001215-RA	XLOC_005021	TSS4654	2R:1608203-1613085	2035	OK	3.13386	1.7701	4.49763	0	0	0	OK	-1.79769e+308	-1.79769e+308	2.15453e-06	8.10411e-05	yes
TCONS_00005886	AGAP001215	AGAP001215-RB	XLOC_005021	TSS4654	2R:1608203-1613085	2320	OK	8.51884	5.66853	11.3692	5.17462	3.27835	7.07088	OK	-0.498515	2.00923	0.0445129	0.240309	no
TCONS_00005887	AGAP001217	AGAP001217-RA	XLOC_005022	TSS4655	2R:1615069-1616976	1837	OK	16.1616	11.0425	21.2806	19.5751	13.517	25.6333	OK	0.191625	-0.865445	0.386795	0.750614	no
TCONS_00005888	AGAP001218	AGAP001218-RA	XLOC_005023	TSS4656	2R:1617934-1620320	1634	OK	343.644	230.168	457.12	424.147	282.045	566.248	OK	0.210473	-0.894847	0.370869	0.738359	no
TCONS_00003593	AGAP001219	AGAP001219-RA	XLOC_003111	TSS2849	2R:1621912-1624294	1630	OK	346.568	232.078	461.057	428.43	285.601	571.259	OK	0.212049	-0.903618	0.366198	0.735063	no
TCONS_00005890	AGAP001220	AGAP001220-RA	XLOC_005024	TSS4658	2R:1625813-1635009	2352	OK	0.917272	0.35523	1.47931	1.36163	0.636115	2.08715	OK	0.395035	-0.972991	0.330558	0.702338	no
TCONS_00005891	AGAP001220	AGAP001220-RB	XLOC_005024	TSS4659	2R:1625813-1635009	2031	OK	0.692468	0.188301	1.19663	1.04613	0.404105	1.68815	OK	0.412587	-0.866574	0.386175	0.750331	no
TCONS_00005889	AGAP001220	AGAP001220-RC	XLOC_005024	TSS4657	2R:1625813-1635009	2121	OK	2.56414	1.3784	3.74989	3.43864	1.98911	4.88818	OK	0.293452	-0.937944	0.348273	0.71936	no
TCONS_00003594	AGAP001222	AGAP001222-RA	XLOC_003112	TSS2850	2R:1635843-1637388	1279	OK	20.4566	13.9064	27.0067	12.51	8.21255	16.8075	OK	-0.491772	2.09438	0.0362259	0.209298	no
TCONS_00005892	AGAP001223	AGAP001223-RA	XLOC_005025	TSS4660	2R:1637506-1639524	1957	OK	9.4363	6.28778	12.5848	4.94702	3.0748	6.81925	OK	-0.645778	2.55989	0.0104706	0.0961782	no
TCONS_00003596	AGAP001224	AGAP001224-RA	XLOC_003113	-	2R:1639767-1641840	2073	OK	3.99077	2.38536	5.59618	3.48041	2.05096	4.90987	OK	-0.136833	0.47602	0.63406	0.896725	no
TCONS_00005893	AGAP001225	AGAP001225-RA	XLOC_005026	TSS4661	2R:1642947-1646465	3453	OK	2.48516	1.49776	3.47256	3.57863	2.27978	4.87749	OK	0.364643	-1.35521	0.175352	0.515004	no
TCONS_00005894	AGAP001226	AGAP001226-RA	XLOC_005027	TSS4662	2R:1647690-1648722	960	OK	1.4002	0.298455	2.50194	0.720536	0	1.44383	OK	-0.664373	1.04177	0.297516	0.670814	no
TCONS_00003597	AGAP001227	AGAP001227-RA	XLOC_003114	TSS2851	2R:1648879-1652299	3197	OK	2.01329	1.15201	2.87456	2.3054	1.3563	3.2545	OK	0.135487	-0.456407	0.648097	0.902184	no
TCONS_00005895	AGAP001228	AGAP001228-RA	XLOC_005028	TSS4663	2R:1652311-1652910	486	OK	0.484714	0	1.14072	2.3143	0.548955	4.07965	OK	1.56331	-2.01256	0.0441612	0.239021	no
TCONS_00005896	AGAP001228	AGAP001228-RB	XLOC_005028	TSS4663	2R:1652311-1652910	445	OK	14.4789	8.44755	20.5103	19.4026	11.9366	26.8685	OK	0.292712	-1.03234	0.301915	0.67378	no
TCONS_00003598	AGAP001229	AGAP001229-RA	XLOC_003115	TSS2852	2R:1653341-1658336	1480	OK	58.7897	41.224	76.3554	48.3929	33.9578	62.828	OK	-0.194614	0.921907	0.356577	0.726917	no
TCONS_00003600	AGAP001230	AGAP001230-RA	XLOC_003117	TSS2854	2R:1663907-1745786	897	OK	0	0	0	0.169827	0	0.416583	OK	1.79769e+308	1.79769e+308	0.0843376	0.351088	no
TCONS_00005897	AGAP001231	AGAP001231-RA	XLOC_005029	TSS4664	2R:1663907-1745786	1761	OK	0.177799	0	0.385074	0.331995	0.0257992	0.638192	OK	0.62447	-0.840188	0.400803	0.760338	no
TCONS_00005898	AGAP001231	AGAP001231-RB	XLOC_005029	TSS4664	2R:1663907-1745786	1941	OK	1.7774	0.896027	2.65878	1.02923	0.421686	1.63678	OK	-0.54634	1.41735	0.156381	0.487888	no
TCONS_00003601	AGAP001232	AGAP001232-RA	XLOC_003118	TSS2855	2R:1745952-1749534	1720	OK	13.494	8.99246	17.9955	11.9047	7.87919	15.9302	OK	-0.125311	0.527624	0.59776	0.88148	no
TCONS_00005899	AGAP001233	AGAP001233-RA	XLOC_005030	TSS4665	2R:1745952-1749534	1453	OK	15.1452	10.1487	20.1417	9.51007	6.11258	12.9076	OK	-0.465335	1.91386	0.0556379	0.277664	no
TCONS_00003602	AGAP001234	AGAP001234-RA	XLOC_003119	TSS2856	2R:1750143-1757210	6546	OK	4.52591	3.10105	5.95077	4.61782	3.17192	6.06371	OK	0.0201025	-0.0905479	0.927852	1.00431	no
TCONS_00005901	AGAP001235	AGAP001235-RA	XLOC_005031	TSS4667	2R:1757770-1764254	2165	OK	8.94286	5.94367	11.9421	13.9003	9.54054	18.26	OK	0.441053	-1.92104	0.0547263	0.275282	no
TCONS_00005900	AGAP001235	AGAP001235-RB	XLOC_005031	TSS4666	2R:1757770-1764254	2033	OK	8.46929	5.55214	11.3864	4.01342	2.3899	5.63693	OK	-0.746803	2.81125	0.00493496	0.0555555	no
TCONS_00003603	AGAP001236	AGAP001236-RA	XLOC_003120	TSS2857	2R:1770521-1772729	1734	OK	13.0932	8.66585	17.5205	7.89555	4.96763	10.8235	OK	-0.505792	2.01571	0.0438307	0.23774	no
TCONS_00005902	MED29_ANOGA	AGAP001237-RA	XLOC_005032	TSS4668	2R:1772748-1773959	1071	OK	15.8836	10.3754	21.3919	21.8564	14.7265	28.9862	OK	0.319203	-1.34089	0.179956	0.522117	no
TCONS_00003604	AGAP001238	AGAP001238-RA	XLOC_003121	TSS2858	2R:1779495-1815088	5167	OK	0.0849232	0	0.179646	0.100802	0	0.206927	OK	0.171408	-0.22351	0.823139	0.97324	no
TCONS_00003605	AGAP001238	AGAP001238-RB	XLOC_003121	TSS2858	2R:1779495-1815088	5506	OK	2.73181	1.76822	3.6954	3.75288	2.51261	4.99315	OK	0.317559	-1.31396	0.188859	0.536524	no
TCONS_00005903	AGAP001239	AGAP001239-RA	XLOC_005033	TSS4669	2R:1840883-1864559	900	OK	2.43174	0.910655	3.95282	4.01321	1.93253	6.09389	OK	0.500985	-1.23328	0.217472	0.575506	no
TCONS_00003606	AGAP001240	AGAP001240-RA	XLOC_003122	TSS2859	2R:1882632-1884715	1617	OK	336.202	224.471	447.932	216.354	146.39	286.318	OK	-0.440795	1.90121	0.0572751	0.282718	no
TCONS_00003607	AGAP001241	AGAP001241-RA	XLOC_003123	TSS2860	2R:1905683-1906697	804	OK	0	0	0	0.899984	0.0606552	1.73931	OK	1.79769e+308	1.79769e+308	0.0159951	0.127119	no
TCONS_00003609	AGAP001242	AGAP001242-RA	XLOC_003125	TSS2862	2R:1970270-1973082	744	OK	3.62204	1.55142	5.69267	4.60229	2.21619	6.98839	OK	0.239517	-0.620705	0.534794	0.849185	no
TCONS_00003611	AGAP001243	AGAP001243-RA	XLOC_003127	TSS2864	2R:1988250-1990704	2019	OK	2.51978	1.34048	3.69907	2.52089	1.34462	3.69715	OK	0.000439178	-0.00132907	0.99894	1.0234	no
TCONS_00005904	AGAP001244	AGAP001244-RA	XLOC_005034	TSS4670	2R:2026788-2027870	840	OK	0	0	0	0.678483	0	1.35957	NOTEST	1.79769e+308	1.79769e+308	0.0231655	1	no
TCONS_00005905	AGAP001245	AGAP001245-RA	XLOC_005035	TSS4671	2R:2029477-2030464	819	OK	0.292458	0	0.720467	0.183244	0	0.442391	NOTEST	-0.4675	0.459427	0.645928	1	no
TCONS_00003612	AGAP001246	AGAP001246-RA	XLOC_003128	TSS2865	2R:2031647-2032691	852	OK	0.372552	0	0.861137	0	0	0	NOTEST	-1.79769e+308	-1.79769e+308	0.0636269	1	no
TCONS_00005906	AGAP001247	AGAP001247-RA	XLOC_005036	TSS4672	2R:2033355-2034363	845	OK	0	0	0	0	0	0	NOTEST	0	0	1	1	no
TCONS_00005907	AGAP001248	AGAP001248-RA	XLOC_005037	TSS4673	2R:2034985-2035967	816	OK	0.462954	0	1.02983	0	0	0	NOTEST	-1.79769e+308	-1.79769e+308	0.0511986	1	no
TCONS_00003613	AGAP001249	AGAP001249-RA	XLOC_003129	TSS2866	2R:2037106-2038136	852	OK	0.409989	0	0.947671	0.377931	0	0.873571	NOTEST	-0.0814183	0.0877977	0.930037	1	no
TCONS_00003614	AGAP001250	AGAP001250-RA	XLOC_003130	TSS2867	2R:2038457-2039707	1100	OK	0.726873	0.0489882	1.40476	0	0	0	OK	-1.79769e+308	-1.79769e+308	0.0159951	0.126563	no
TCONS_00005908	AGAP001251	AGAP001251-RA	XLOC_005038	TSS4674	2R:2040017-2041312	1082	OK	9.92887	6.10411	13.7536	8.32505	5.00969	11.6404	OK	-0.176178	0.63595	0.524809	0.84294	no
TCONS_00005909	AGAP001252	AGAP001252-RA	XLOC_005039	TSS4675	2R:2041740-2042734	816	OK	2.01963	0.644868	3.39439	2.64436	1.04245	4.24626	OK	0.269514	-0.591545	0.554156	0.860737	no
TCONS_00005910	AGAP001253	AGAP001253-RA	XLOC_005040	TSS4676	2R:2043488-2044772	1047	OK	24.0916	16.2326	31.9506	19.0978	12.6708	25.5249	OK	-0.232289	0.991226	0.321575	0.692775	no
TCONS_00003615	AGAP001255	AGAP001255-RA	XLOC_003131	TSS2868	2R:2046106-2053275	5497	OK	10.1908	7.13955	13.2421	12.2996	8.62682	15.9724	OK	0.18808	-0.889542	0.373712	0.741109	no
TCONS_00005913	AGAP001256	AGAP001256-RA	XLOC_005041	TSS4679	2R:2053329-2059076	2456	OK	15.6809	10.8817	20.4802	11.288	7.73785	14.8382	OK	-0.328705	1.49804	0.134122	0.446464	no
TCONS_00005911	AGAP001256	AGAP001256-RB	XLOC_005041	TSS4677	2R:2053329-2059076	2139	OK	0.504514	0.0982269	0.910801	0.636103	0.178553	1.09365	OK	0.231765	-0.429285	0.667716	0.911575	no
TCONS_00005912	AGAP001256	AGAP001256-RC	XLOC_005041	TSS4678	2R:2053329-2059076	2160	OK	40.6595	28.5078	52.8112	25.3295	17.7582	32.9008	OK	-0.473262	2.23927	0.0251385	0.165363	no
TCONS_00005914	AGAP001257	AGAP001257-RA	XLOC_005042	TSS4680	2R:2059770-2066185	1856	OK	95.4042	65.922	124.886	62.9509	43.8905	82.0114	OK	-0.415767	1.92202	0.054603	0.27488	no
TCONS_00005915	AGAP001257	AGAP001257-RB	XLOC_005042	TSS4681	2R:2059770-2066185	1780	OK	484.702	317.224	652.179	349.464	232.945	465.982	OK	-0.327134	1.36259	0.173012	0.512286	no
TCONS_00005917	AGAP001258	AGAP001258-RA	XLOC_005043	-	2R:2066366-2067177	811	OK	1.55189	0.42425	2.67953	2.45165	0.966483	3.93681	OK	0.457287	-0.96676	0.333664	0.705509	no
TCONS_00003616	AGAP001259	AGAP001259-RA	XLOC_003132	TSS2869	2R:2082466-2084221	1020	OK	2.78941	1.18416	4.39466	4.33078	2.20347	6.45808	OK	0.439916	-1.16286	0.244887	0.61094	no
TCONS_00003617	AGAP001261	AGAP001261-RA	XLOC_003133	TSS2870	2R:2089320-2091433	1901	OK	5.59918	3.59691	7.60145	6.60275	4.3286	8.87689	OK	0.164866	-0.66412	0.506614	0.832167	no
TCONS_00003620	AGAP001264	AGAP001264-RA	XLOC_003136	TSS2872	2R:2095726-2097478	1608	OK	15.9643	10.8768	21.0517	13.8412	9.39261	18.2899	OK	-0.142699	0.630564	0.528326	0.845588	no
TCONS_00005918	AGAP001265	AGAP001265-RA	XLOC_005044	TSS4683	2R:2101259-2106211	2376	OK	4.53666	2.75489	6.31843	6.50504	4.18332	8.82676	OK	0.360387	-1.35817	0.17441	0.514026	no
TCONS_00003621	AGAP001267	AGAP001267-RA	XLOC_003137	TSS2873	2R:2125309-2132140	3262	OK	46.5673	32.3035	60.8311	39.2323	27.3191	51.1455	OK	-0.171398	0.794773	0.426745	0.779119	no
TCONS_00005919	AGAP001268	AGAP001268-RA	XLOC_005045	TSS4684	2R:2132453-2133880	1004	OK	11.4676	7.17216	15.763	11.6961	7.35406	16.0381	OK	0.0197307	-0.0748269	0.940352	1.00845	no
TCONS_00003622	AGAP001269	AGAP001269-RA	XLOC_003138	TSS2874	2R:2140535-2145097	2043	OK	0.698672	0.209354	1.18799	0.40124	0.0604484	0.742031	OK	-0.554622	1.00762	0.313637	0.684751	no
TCONS_00003623	AGAP001269	AGAP001269-RB	XLOC_003138	TSS2874	2R:2140535-2145097	2277	OK	5.08854	3.21081	6.96627	5.92414	3.83171	8.01657	OK	0.152045	-0.595317	0.551632	0.858395	no
TCONS_00005920	AGAP001270	AGAP001270-RA	XLOC_005046	TSS4685	2R:2146077-2147348	1209	OK	3.85624	2.0779	5.63458	3.02701	1.53669	4.51732	OK	-0.242119	0.717829	0.472863	0.811646	no
TCONS_00003624	AGAP001271	AGAP001271-RA	XLOC_003139	TSS2875	2R:2148669-2158897	5850	OK	4.55159	3.11715	5.98602	7.88674	5.52089	10.2526	OK	0.549707	-2.52684	0.0115092	0.101808	no
TCONS_00003625	AGAP001271	AGAP001271-RB	XLOC_003139	TSS2875	2R:2148669-2158897	6132	OK	1.99026	1.27865	2.70187	2.31567	1.51941	3.11194	OK	0.151436	-0.610549	0.541498	0.853842	no
TCONS_00005921	AGAP001272	AGAP001272-RA	XLOC_005047	TSS4686	2R:2161806-2167475	2397	OK	9.73159	6.48688	12.9763	2.12063	1.11236	3.1289	OK	-1.52366	5.24754	1.54141e-07	7.91051e-06	yes
TCONS_00005922	AGAP001272	AGAP001272-RB	XLOC_005047	TSS4687	2R:2161806-2167475	2500	OK	9.45267	6.33084	12.5745	8.86874	5.92966	11.8078	OK	-0.0637654	0.272582	0.785175	0.962374	no
TCONS_00003626	AGAP001273	AGAP001273-RA	XLOC_003140	TSS2876	2R:2176279-2180464	2859	OK	64.6461	44.5454	84.7468	64.5307	44.459	84.6023	OK	-0.00178698	0.00812631	0.993516	1.02347	no
TCONS_00003627	AGAP001274	AGAP001274-RA	XLOC_003141	-	2R:2185353-2186002	649	OK	1733.43	1138.8	2328.06	1655.93	1090.52	2221.34	OK	-0.0457381	0.189	0.850093	0.982116	no
TCONS_00005923	AGAP001275	AGAP001275-RA	XLOC_005048	TSS4688	2R:2186060-2186808	679	OK	0.097964	0	0.293892	1.10499	0.111347	2.09863	OK	2.42299	-2.20989	0.0271126	0.174545	no
TCONS_00003628	AGAP001276	AGAP001276-RA	XLOC_003142	TSS2877	2R:2187229-2188894	1563	OK	5.9649	3.62589	8.3039	8.42676	5.41334	11.4402	OK	0.345521	-1.30213	0.192872	0.542214	no
TCONS_00005924	AGAP001277	AGAP001277-RA	XLOC_005049	TSS4689	2R:2189193-2190072	802	OK	19.972	12.9709	26.9732	20.2535	13.2298	27.2771	OK	0.0139919	-0.0567512	0.954743	1.01241	no
TCONS_00003629	AGAP001278	AGAP001278-RA	XLOC_003143	TSS2878	2R:2195492-2197228	501	OK	15.3881	9.05305	21.7231	3.77942	1.39197	6.16687	OK	-1.40402	3.72417	0.00019596	0.0040129	yes
TCONS_00005925	AGAP001279	AGAP001279-RA	XLOC_005050	TSS4690	2R:2217739-2222956	2564	OK	19.6959	13.7608	25.6311	21.4517	15.0338	27.8696	OK	0.085392	-0.402193	0.687542	0.922545	no
TCONS_00003631	AGAP001280	AGAP001280-RA	XLOC_003145	TSS2880	2R:2263693-2274752	1930	OK	16.837	11.5374	22.1366	15.9966	10.9588	21.0344	OK	-0.0512027	0.229991	0.818099	0.971813	no
TCONS_00003633	AGAP001281	AGAP001281-RA	XLOC_003146	TSS2882	2R:2263693-2274752	2031	OK	35.4669	24.8662	46.0676	39.4663	27.6986	51.234	OK	0.106846	-0.506158	0.612746	0.887271	no
TCONS_00003632	AGAP001281	AGAP001281-RB	XLOC_003146	TSS2881	2R:2263693-2274752	1862	OK	8.97836	5.79904	12.1577	19.5168	13.4414	25.5923	OK	0.77646	-3.29369	0.000988817	0.0160902	yes
TCONS_00003635	AGAP001283	AGAP001283-RA	XLOC_003147	TSS2883	2R:2276104-2279562	1838	OK	7.58392	4.87837	10.2895	9.40918	6.23312	12.5852	OK	0.215655	-0.8782	0.379835	0.745439	no
TCONS_00003634	AGAP001283	AGAP001283-RB	XLOC_003147	TSS2883	2R:2276104-2279562	2045	OK	11.0523	7.40508	14.6995	11.7502	7.94044	15.56	OK	0.0612357	-0.264732	0.791216	0.964556	no
TCONS_00003636	AGAP001284	AGAP001284-RA	XLOC_003148	TSS2884	2R:2280075-2281706	1384	OK	2.06265	0.883488	3.24181	2.39423	1.13001	3.65846	OK	0.14907	-0.383106	0.701641	0.928586	no
TCONS_00005926	AGAP001285	AGAP001285-RA	XLOC_005051	TSS4691	2R:2470906-2472085	1103	OK	39.4475	27.5296	51.3653	39.4729	27.5913	51.3545	OK	0.000645526	-0.00302727	0.997585	1.02334	no
TCONS_00003638	AGAP001286	AGAP001286-RA	XLOC_003150	TSS2886	2R:2472437-2475513	2860	OK	6.93375	4.61639	9.2511	5.92769	3.90379	7.95159	OK	-0.156766	0.656223	0.511681	0.835187	no
TCONS_00005927	AGAP001287	AGAP001287-RA	XLOC_005052	TSS4692	2R:2476049-2498876	3816	OK	5.74856	3.85853	7.63858	8.41262	5.78894	11.0363	OK	0.380784	-1.68053	0.0928538	0.370014	no
TCONS_00005928	AGAP001287	AGAP001287-RB	XLOC_005052	TSS4692	2R:2476049-2498876	16410	OK	3.52864	2.47598	4.5813	5.13349	3.59932	6.66767	OK	0.374873	-1.77553	0.0758107	0.332288	no
TCONS_00005929	AGAP001287	AGAP001287-RC	XLOC_005052	TSS4692	2R:2476049-2498876	1725	OK	9.09054	5.89007	12.291	8.39112	5.42208	11.3602	OK	-0.0800597	0.320786	0.748372	0.948352	no
TCONS_00005930	AGAP001290	AGAP001290-RA	XLOC_005053	TSS4693	2R:2505658-2508881	3162	OK	10.053	6.97357	13.1325	9.56149	6.62695	12.496	OK	-0.050132	0.231224	0.817141	0.971313	no
TCONS_00005931	AGAP001291	AGAP001291-RA	XLOC_005054	TSS4694	2R:2539594-2571510	2124	OK	0.479947	0.0620922	0.897801	0.277311	0	0.568024	OK	-0.548537	0.805065	0.420782	0.774029	no
TCONS_00003639	AGAP001292	AGAP001292-RA	XLOC_003151	TSS2887	2R:2616402-2618742	2121	OK	2.505	1.34357	3.66644	2.82538	1.58099	4.06977	OK	0.120353	-0.376402	0.706618	0.930606	no
TCONS_00005932	AGAP001293	AGAP001293-RA	XLOC_005055	TSS4695	2R:2619882-2623094	3074	OK	0.0172105	0	0.0516314	0.100281	0	0.216809	NOTEST	1.76246	-1.52392	0.127529	1	no
TCONS_00003640	AGAP001294	AGAP001294-RA	XLOC_003152	TSS2888	2R:2623886-2626235	2202	OK	20.6132	14.3134	26.913	15.7484	10.8395	20.6573	OK	-0.269194	1.23331	0.21746	0.575715	no
TCONS_00003641	AGAP001296	AGAP001296-RA	XLOC_003153	TSS2889	2R:2628766-2644802	10165	OK	15.1367	10.5112	19.7623	15.6398	10.8442	20.4355	OK	0.0326966	-0.151058	0.87993	0.99129	no
TCONS_00005933	AGAP001297	AGAP001297-RA	XLOC_005056	TSS4696	2R:2646109-2647858	1467	OK	19.5291	13.2524	25.8059	18.6509	12.6739	24.628	OK	-0.0460109	0.202747	0.839333	0.980678	no
TCONS_00003642	AGAP001298	AGAP001298-RA	XLOC_003154	TSS2890	2R:2648268-2653960	3564	OK	10.8612	7.57128	14.1512	15.8599	11.1344	20.5853	OK	0.378592	-1.78209	0.0747342	0.329392	no
TCONS_00005934	AGAP001299	AGAP001299-RA	XLOC_005057	-	2R:2654312-2656352	2040	OK	13.3649	9.07656	17.6532	16.8467	11.6161	22.0772	OK	0.231521	-1.03707	0.299702	0.671917	no
TCONS_00005935	AGAP001300	AGAP001300-RA	XLOC_005058	TSS4697	2R:2656775-2658992	712	OK	20.0451	12.8908	27.1995	30.519	20.5342	40.5038	OK	0.420363	-1.73641	0.0824916	0.347281	no
TCONS_00005936	AGAP001301	AGAP001301-RA	XLOC_005059	TSS4698	2R:2659246-2660358	1059	OK	0.0669588	0	0.200876	0	0	0	NOTEST	-1.79769e+308	-1.79769e+308	0.158655	1	no
TCONS_00005937	AGAP001302	AGAP001302-RA	XLOC_005060	TSS4699	2R:2660469-2662493	1839	OK	18.7826	12.9767	24.5885	16.457	11.3231	21.591	OK	-0.132177	0.601942	0.547213	0.856883	no
TCONS_00003645	AGAP001303	AGAP001303-RA	XLOC_003156	TSS2893	2R:2712309-2723763	1157	OK	10.7138	6.66589	14.7616	9.61243	5.92604	13.2988	OK	-0.108472	0.402978	0.686964	0.922258	no
TCONS_00003644	AGAP001303	AGAP001303-RB	XLOC_003156	TSS2892	2R:2712309-2723763	1179	OK	3.07522	1.42944	4.72099	2.98837	1.39856	4.57818	OK	-0.0286479	0.0759279	0.939476	1.0082	no
TCONS_00005939	AGAP001304	AGAP001304-RA	XLOC_005062	TSS4700	2R:2734845-2737423	1449	OK	2.86842	1.41858	4.31827	3.62937	1.9428	5.31593	OK	0.235295	-0.685388	0.493099	0.823196	no
TCONS_00003646	AGAP001306	AGAP001306-RA	XLOC_003157	TSS2894	2R:2802247-2804587	1019	OK	36.5203	25.1791	47.8614	28.0494	19.1192	36.9797	OK	-0.263899	1.18673	0.235333	0.598772	no
TCONS_00005940	AGAP001307	AGAP001307-RA	XLOC_005063	TSS4701	2R:2802247-2804587	1180	OK	28.4833	19.6744	37.2922	22.3229	15.269	29.3768	OK	-0.243703	1.10235	0.270308	0.643459	no
TCONS_00005941	AGAP001308	AGAP001308-RA	XLOC_005064	TSS4702	2R:2807244-2818374	1958	OK	18.5045	12.8298	24.1792	14.1302	9.70865	18.5518	OK	-0.269697	1.23112	0.218277	0.576554	no
TCONS_00003647	AGAP001309	AGAP001309-RA	XLOC_003158	TSS2895	2R:2838493-2840101	1464	OK	0.721018	0.173588	1.26845	0.506128	0.0777217	0.934534	OK	-0.353874	0.622436	0.533655	0.848973	no
TCONS_00005942	AGAP001310	AGAP001310-RA	XLOC_005065	TSS4703	2R:2840127-2842171	1754	OK	7.73879	4.92801	10.5496	10.4967	6.94541	14.0479	OK	0.304813	-1.22818	0.219381	0.578505	no
TCONS_00003648	AGAP001311	AGAP001311-RA	XLOC_003159	TSS2896	2R:2842384-2842848	393	OK	41.9823	27.7029	56.2617	41.8646	27.6691	56.0601	OK	-0.00280644	0.0116868	0.990675	1.02237	no
TCONS_00003649	AGAP001312	AGAP001312-RA	XLOC_003160	TSS2897	2R:2843089-2845996	1940	OK	1103.6	716.25	1490.95	764.893	504.642	1025.14	OK	-0.366596	1.49988	0.133646	0.44605	no
TCONS_00003650	AGAP001312	AGAP001312-RB	XLOC_003160	TSS2898	2R:2843089-2845996	1899	OK	37.8914	26.6059	49.1769	4.25953	2.5238	5.99526	OK	-2.18557	8.66025	0	0	yes
TCONS_00003651	AGAP001313	AGAP001313-RA	XLOC_003161	TSS2899	2R:2846879-2868935	1549	OK	113.734	78.5316	148.937	111.834	77.2001	146.469	OK	-0.0168451	0.076945	0.938667	1.00784	no
TCONS_00005943	AGAP001314	AGAP001314-RA	XLOC_005066	TSS4704	2R:2874534-2875630	1017	OK	14.3464	9.46679	19.2261	9.65032	6.12205	13.1786	OK	-0.39651	1.58808	0.112269	0.409769	no
TCONS_00005945	AGAP001315	AGAP001315-RA	XLOC_005068	TSS4705	2R:2882343-2978863	3161	OK	0	0	0	7.64993	5.21107	10.0888	OK	1.79769e+308	1.79769e+308	1.76644e-10	1.47312e-08	yes
TCONS_00005946	AGAP001315	AGAP001315-RB	XLOC_005068	TSS4705	2R:2882343-2978863	3689	OK	0.266897	0.0500821	0.483712	0	0	0	OK	-1.79769e+308	-1.79769e+308	0.00690862	0.0710825	no
TCONS_00005947	AGAP001315	AGAP001315-RC	XLOC_005068	TSS4705	2R:2882343-2978863	3467	OK	9.93636	6.8674	13.0053	5.98473	4.03136	7.9381	OK	-0.506989	2.25648	0.0240407	0.160643	no
TCONS_00005948	AGAP001315	AGAP001315-RD	XLOC_005068	TSS4705	2R:2882343-2978863	3071	OK	0.454172	0.135972	0.772372	11.6619	8.09245	15.2313	OK	3.2456	-8.49017	0	0	yes
TCONS_00005949	AGAP001315	AGAP001315-RE	XLOC_005068	TSS4706	2R:2882343-2978863	4340	OK	32.2273	22.3801	42.0744	20.0949	14.0812	26.1087	OK	-0.472344	2.20878	0.0271899	0.174777	no
TCONS_00005950	AGAP001316	AGAP001316-RA	XLOC_005069	TSS4707	2R:2882343-2978863	1405	OK	4.96902	2.82345	7.11458	4.1173	2.27085	5.96375	OK	-0.188025	0.604054	0.545808	0.856058	no
TCONS_00003652	AGAP001318	AGAP001318-RA	XLOC_003162	TSS2900	2R:2979490-2982024	1781	OK	18.5309	12.7605	24.3014	21.6463	15.0463	28.2464	OK	0.155393	-0.713116	0.475774	0.813669	no
TCONS_00005951	AGAP001319	AGAP001319-RA	XLOC_005070	-	2R:2983191-2984995	1804	OK	39.6451	27.82	51.4701	30.1224	21.1003	39.1444	OK	-0.274699	1.29974	0.193692	0.543314	no
TCONS_00003653	AGAP001320	AGAP001320-RA	XLOC_003163	TSS2901	2R:2987348-2991811	4050	OK	16.3572	11.486	21.2285	17.221	12.0893	22.3527	OK	0.0514569	-0.244282	0.807013	0.969915	no
TCONS_00003654	AGAP001321	AGAP001321-RA	XLOC_003164	TSS2902	2R:2992463-2993429	884	OK	35.3599	24.2742	46.4457	51.8687	36.2016	67.5359	OK	0.383137	-1.76015	0.0783822	0.339219	no
TCONS_00003655	AGAP001322	AGAP001322-RA	XLOC_003165	TSS2903	2R:2993786-2997135	2796	OK	6.50475	4.30708	8.70243	5.84018	3.83933	7.84103	OK	-0.107771	0.447956	0.654185	0.906279	no
TCONS_00003656	AGAP001322	AGAP001322-RB	XLOC_003165	TSS2903	2R:2993786-2997135	2956	OK	0.198924	0	0.398775	1.23696	0.609919	1.86399	OK	1.82748	-3.24799	0.00116223	0.0183239	yes
TCONS_00005952	AGAP001323	AGAP001323-RA	XLOC_005071	TSS4708	2R:2997176-2998252	1003	OK	565.238	374.416	756.06	391.96	263.196	520.723	OK	-0.366088	1.55434	0.120104	0.423251	no
TCONS_00005953	AGAP001324	AGAP001324-RA	XLOC_005072	TSS4709	2R:2999288-3003685	4065	OK	4.76	3.16455	6.35544	9.31846	6.46135	12.1756	OK	0.67175	-2.95756	0.00310085	0.0391498	yes
TCONS_00003657	AGAP001325	AGAP001325-RA	XLOC_003166	TSS2904	2R:3003979-3009428	1787	OK	504.423	333.274	675.571	334.805	223.411	446.198	OK	-0.409868	1.72502	0.0845243	0.351404	no
TCONS_00003658	AGAP001326	AGAP001326-RA	XLOC_003167	TSS2905	2R:3009615-3010357	673	OK	3.25724	1.38276	5.13171	1.89487	0.568862	3.22087	OK	-0.541731	1.19584	0.231758	0.594809	no
TCONS_00003659	AGAP001328	AGAP001328-RA	XLOC_003168	TSS2906	2R:3039805-3049522	4269	OK	7.41115	5.09606	9.72624	9.30263	6.46346	12.1418	OK	0.227311	-1.04098	0.297884	0.670928	no
TCONS_00003660	CPLCX1	AGAP001329-RA	XLOC_003169	TSS2907	2R:3094227-3094979	655	OK	0.276865	0	0.668411	0	0	0	NOTEST	-1.79769e+308	-1.79769e+308	0.0786496	1	no
TCONS_00003663	AGAP001330	AGAP001330-RA	XLOC_003170	TSS2908	2R:3124553-3195326	3456	OK	9.98778	6.88609	13.0895	8.46215	5.79621	11.1281	OK	-0.165759	0.749409	0.453611	0.79772	no
TCONS_00003661	AGAP001330	AGAP001330-RB	XLOC_003170	TSS2908	2R:3124553-3195326	2659	OK	2.41313	1.37151	3.45475	0.562666	0.167337	0.957995	OK	-1.45599	3.53139	0.000413384	0.00777457	yes
TCONS_00003662	AGAP001330	AGAP001330-RC	XLOC_003170	TSS2908	2R:3124553-3195326	4252	OK	1.04817	0.534892	1.56145	1.8397	1.07893	2.60047	OK	0.562555	-1.75541	0.0791891	0.340272	no
TCONS_00003664	AGAP001331	AGAP001331-RA	XLOC_003171	TSS2909	2R:3226132-3227189	849	OK	0	0	0	0	0	0	NOTEST	0	0	1	1	no
TCONS_00005954	AGAP001332	AGAP001332-RA	XLOC_005073	TSS4710	2R:3251612-3252710	963	OK	0.240443	0	0.555774	0.113877	0	0.274923	NOTEST	-0.747366	0.774991	0.438345	1	no
TCONS_00005955	AGAP001333	AGAP001333-RA	XLOC_005074	TSS4711	2R:3253874-3257684	2496	OK	2.41273	1.32038	3.50508	2.86307	1.63926	4.08687	OK	0.171135	-0.549702	0.582524	0.873028	no
TCONS_00005956	AGAP001334	AGAP001334-RA	XLOC_005075	-	2R:3260239-3261465	1226	OK	13.3826	8.8789	17.8863	9.23154	5.90519	12.5579	OK	-0.371329	1.50628	0.131994	0.443574	no
TCONS_00003665	AGAP001335	AGAP001335-RA	XLOC_003172	TSS2910	2R:3262687-3282290	908	OK	60.0692	42.1685	77.9699	64.0425	44.9704	83.1147	OK	0.0640508	-0.304064	0.761079	0.953587	no
TCONS_00005957	AGAP001336	AGAP001336-RA	XLOC_005076	TSS4712	2R:3286020-3294386	2118	OK	6.75842	4.29584	9.221	6.12599	3.87406	8.37792	OK	-0.0982495	0.379643	0.704211	0.929949	no
TCONS_00003666	AGAP001337	AGAP001337-RA	XLOC_003173	TSS2911	2R:3308741-3311392	2163	OK	2.68383	1.44615	3.9215	4.41418	2.66881	6.15955	OK	0.497579	-1.63822	0.101375	0.386942	no
TCONS_00005958	AGAP001338	AGAP001338-RA	XLOC_005077	TSS4713	2R:3313344-3317264	3555	OK	4.3344	2.83872	5.83007	2.91319	1.82367	4.00271	OK	-0.397334	1.56164	0.118372	0.420777	no
TCONS_00005959	AGAP001339	AGAP001339-RA	XLOC_005078	TSS4714	2R:3319865-3321548	1566	OK	7.33145	4.39639	10.2665	4.94612	2.78122	7.11102	OK	-0.393571	1.32701	0.184506	0.529858	no
TCONS_00003667	AGAP001340	AGAP001340-RA	XLOC_003174	TSS2912	2R:3322959-3324572	1508	OK	4.16897	2.33282	6.00512	4.10325	2.30727	5.89924	OK	-0.0158889	0.0511773	0.959184	1.01356	no
TCONS_00003668	AGAP001341	AGAP001341-RA	XLOC_003175	TSS2913	2R:3324750-3330289	2490	OK	66.6766	46.0795	87.2738	54.7605	38.014	71.5069	OK	-0.196886	0.90589	0.364994	0.734391	no
TCONS_00005960	AGAP001342	AGAP001342-RA	XLOC_005079	TSS4715	2R:3330416-3331217	725	OK	2.38531	0.716101	4.05453	3.47272	1.36901	5.57644	OK	0.375609	-0.811629	0.417004	0.770659	no
TCONS_00005961	AGAP001343	AGAP001343-RA	XLOC_005080	TSS4716	2R:3331997-3345232	2194	OK	33.8885	23.7897	43.9873	14.4093	9.86176	18.9568	OK	-0.855202	3.9405	8.13114e-05	0.0018706	yes
TCONS_00005962	AGAP001344	AGAP001344-RA	XLOC_005081	TSS4717	2R:3358518-3370810	1815	OK	1.89626	0.814846	2.97767	1.0416	0.310111	1.77309	OK	-0.599123	1.32452	0.18533	0.531143	no
TCONS_00003669	AGAP001345	AGAP001345-RA	XLOC_003176	-	2R:3358518-3370810	2127	OK	0.109085	0	0.262564	0.251688	0	0.517509	OK	0.836058	-0.950466	0.341875	0.713	no
TCONS_00003670	AGAP001346	AGAP001346-RA	XLOC_003177	TSS2914	2R:3380536-3381874	800	OK	44.0907	30.297	57.8843	48.0678	33.2801	62.8555	OK	0.0863643	-0.393667	0.693827	0.924908	no
TCONS_00003671	AGAP001347	AGAP001347-RA	XLOC_003178	TSS2915	2R:3382257-3384035	1639	OK	8.4681	5.44574	11.4905	5.45483	3.32208	7.58757	OK	-0.439805	1.66156	0.0966016	0.378289	no
TCONS_00005963	AGAP001348	AGAP001348-RA	XLOC_005082	TSS4718	2R:3384345-3388160	1465	OK	0.100364	0	0.242299	0	0	0	NOTEST	-1.79769e+308	-1.79769e+308	0.0786496	1	no
TCONS_00005964	AGAP001349	AGAP001349-RA	XLOC_005083	TSS4719	2R:3394541-3395858	1244	OK	16.1318	10.7133	21.5504	15.3803	10.2054	20.5552	OK	-0.0477083	0.200697	0.840935	0.980743	no
TCONS_00005965	AGAP001350	AGAP001350-RA	XLOC_005084	TSS4720	2R:3399097-3402472	918	OK	10.3158	6.28126	14.3503	7.85214	4.58675	11.1175	OK	-0.272889	0.956036	0.339054	0.711211	no
TCONS_00005966	AGAP001351	AGAP001351-RA	XLOC_005085	TSS4721	2R:3423283-3426247	1323	OK	15.7155	10.5067	20.9243	14.5675	9.70176	19.4332	OK	-0.0758543	0.322406	0.747145	0.948314	no
TCONS_00005967	AGAP001352	AGAP001352-RA	XLOC_005086	TSS4722	2R:3430764-3432005	1111	OK	34.0135	23.5677	44.4594	20.2476	13.6461	26.8491	OK	-0.518723	2.31623	0.0205458	0.146232	no
TCONS_00005968	AGAP001353	AGAP001353-RA	XLOC_005087	TSS4723	2R:3432983-3433877	762	OK	0	0	0	0	0	0	NOTEST	0	0	1	1	no
TCONS_00005969	AGAP001354	AGAP001354-RA	XLOC_005088	TSS4724	2R:3434158-3435100	811	OK	0.457979	0	1.01877	0	0	0	NOTEST	-1.79769e+308	-1.79769e+308	0.0511986	1	no
TCONS_00005970	AGAP001355	AGAP001355-RA	XLOC_005089	TSS4725	2R:3435806-3436692	723	OK	0	0	0	0	0	0	NOTEST	0	0	1	1	no
TCONS_00003672	ACES_ANOGA	AGAP001356-RA	XLOC_003179	TSS2916	2R:3484106-3495790	4443	OK	15.0491	10.5592	19.5391	16.9657	11.8965	22.035	OK	0.119875	-0.567796	0.570173	0.869214	no
TCONS_00003673	AGAP001357	AGAP001357-RA	XLOC_003180	TSS2917	2R:3501595-3503538	1803	OK	11.0488	7.35727	14.7403	8.20309	5.34471	11.0615	OK	-0.29781	1.2338	0.217276	0.575949	no
TCONS_00005971	AGAP001358	AGAP001358-RA	XLOC_005090	TSS4726	2R:3512831-3567719	2995	OK	5.70029	3.69656	7.70402	6.99398	4.64251	9.34544	OK	0.204532	-0.840976	0.400361	0.760069	no
TCONS_00003674	AGAP001360	AGAP001360-RA	XLOC_003181	TSS2918	2R:3512831-3567719	2554	OK	3.16998	1.92324	4.41671	5.06816	3.27659	6.85974	OK	0.469253	-1.77475	0.0759385	0.332733	no
TCONS_00003675	AGAP001361	AGAP001361-RA	XLOC_003182	TSS2919	2R:3568691-3571356	2273	OK	6.19461	4.00353	8.38568	6.82938	4.47988	9.17887	OK	0.0975547	-0.395422	0.692531	0.924445	no
TCONS_00003676	AGAP001362	AGAP001362-RA	XLOC_003183	TSS2920	2R:3571834-3577510	3706	OK	6.11151	4.14644	8.07658	4.95059	3.31879	6.5824	OK	-0.210667	0.915006	0.360189	0.73017	no
TCONS_00003677	AGAP001363	AGAP001363-RA	XLOC_003184	TSS2921	2R:3578168-3580460	1956	OK	18.1574	12.5033	23.8115	15.7987	10.8274	20.77	OK	-0.139152	0.628656	0.529574	0.846517	no
TCONS_00003678	UFM1_ANOGA	AGAP001364-RA	XLOC_003185	TSS2922	2R:3580983-3584603	656	OK	44.4652	30.3296	58.6009	31.0215	20.6656	41.3775	OK	-0.360026	1.56199	0.118291	0.420958	no
TCONS_00005972	AGAP001365	AGAP001365-RA	XLOC_005091	TSS4727	2R:3580983-3584603	2011	OK	44.2548	30.989	57.5206	20.1826	14.0439	26.3212	OK	-0.785145	3.67712	0.000235882	0.0047612	yes
TCONS_00005973	AGAP001366	AGAP001366-RA	XLOC_005092	TSS4728	2R:3584941-3588013	1939	OK	58.0493	40.5932	75.5055	45.0065	31.5614	58.4516	OK	-0.254487	1.20076	0.229844	0.592175	no
TCONS_00003679	AGAP001367	AGAP001367-RA	XLOC_003186	TSS2923	2R:3590763-3632244	2865	OK	15.4362	10.7422	20.1302	14.325	9.94975	18.7002	OK	-0.0747107	0.346691	0.728824	0.939834	no
TCONS_00003680	AGAP001368	AGAP001368-RA	XLOC_003187	TSS2924	2R:3634517-3645862	2913	OK	4.60216	2.97046	6.23385	8.36825	5.69754	11.039	OK	0.59792	-2.50683	0.0121821	0.106204	no
TCONS_00003681	AGAP001368	AGAP001368-RB	XLOC_003187	TSS2925	2R:3634517-3645862	2920	OK	47.9076	33.2203	62.595	33.8028	23.6203	43.9852	OK	-0.348732	1.62276	0.104641	0.393717	no
TCONS_00003682	AGAP001369	AGAP001369-RA	XLOC_003188	TSS2926	2R:3648150-3730354	4570	OK	24.5698	17.1451	31.9944	22.2178	15.5222	28.9135	OK	-0.100621	0.471538	0.637256	0.89774	no
TCONS_00003683	AGAP001370	AGAP001370-RA	XLOC_003189	TSS2927	2R:3840141-3879913	2380	OK	2.14568	1.17311	3.11825	1.71085	0.89373	2.52798	OK	-0.226464	0.687863	0.491539	0.822758	no
TCONS_00003684	AGAP001370	AGAP001370-RB	XLOC_003189	TSS2927	2R:3840141-3879913	2323	OK	1.24723	0.571153	1.92331	2.63215	1.5101	3.75421	OK	0.746875	-2.1661	0.0303039	0.187564	no
TCONS_00005974	AGAP001371	AGAP001371-RA	XLOC_005093	TSS4729	2R:3885126-3885956	695	OK	6.03761	3.13495	8.94028	4.91145	2.40593	7.41696	OK	-0.206441	0.589004	0.555859	0.861061	no
TCONS_00005975	AGAP001372	AGAP001372-RA	XLOC_005094	TSS4730	2R:3888122-3995260	1467	OK	29.7148	20.5651	38.8645	15.5317	10.3835	20.6798	OK	-0.648766	2.86801	0.00413065	0.0483919	yes
TCONS_00005976	AGAP001372	AGAP001372-RB	XLOC_005094	TSS4730	2R:3888122-3995260	1620	OK	5.30849	3.12144	7.49553	0.450264	0.0239634	0.876565	OK	-2.46723	4.77897	1.76191e-06	6.85092e-05	yes
TCONS_00005977	AGAP001372	AGAP001372-RC	XLOC_005094	TSS4730	2R:3888122-3995260	1584	OK	6.02555	3.61537	8.43574	15.4529	10.4203	20.4855	OK	0.941787	-3.6517	0.000260515	0.00515177	yes
TCONS_00003685	AGAP001373	AGAP001373-RA	XLOC_003190	TSS2928	2R:3995816-3998759	2853	OK	8.39243	5.69815	11.0867	8.10508	5.49906	10.7111	OK	-0.0348393	0.153354	0.878119	0.990746	no
TCONS_00003686	AGAP001374	AGAP001374-RA	XLOC_003191	-	2R:4001199-4002475	1276	OK	147.374	101.724	193.024	79.7093	55.8519	103.567	OK	-0.614588	2.85366	0.00432189	0.050077	no
TCONS_00003687	SRPN12	AGAP001375-RA	XLOC_003192	TSS2929	2R:4010430-4013511	2735	OK	3.33875	2.0155	4.662	2.6947	1.57058	3.81882	OK	-0.21431	0.74489	0.456338	0.799081	no
TCONS_00003688	SRPN17	AGAP001376-RA	XLOC_003193	TSS2930	2R:4014252-4016549	1759	OK	171.947	117.162	226.732	21.4403	14.8044	28.0762	OK	-2.08191	9.37381	0	0	yes
TCONS_00003689	SRPN11	AGAP001377-RA	XLOC_003194	TSS2931	2R:4017726-4020192	1780	OK	113.343	78.1221	148.564	33.115	23.1639	43.0661	OK	-1.23043	5.69279	1.24979e-08	7.76588e-07	yes
TCONS_00003690	GPRCCK2	AGAP001379-RA	XLOC_003195	TSS2932	2R:4039502-4049913	1506	OK	0.458185	0	0.938516	0.160248	0	0.39477	OK	-1.05055	1.16713	0.243156	0.608779	no
TCONS_00005978	AGAP001380	AGAP001380-RA	XLOC_005095	TSS4731	2R:4050176-4051830	1334	OK	50.2471	35.2496	65.2446	48.4355	33.9872	62.8839	OK	-0.0367189	0.17403	0.861842	0.985718	no
TCONS_00005979	AGAP001381	AGAP001381-RA	XLOC_005096	TSS4732	2R:4053092-4061875	5745	OK	17.1426	11.9813	22.3038	15.2756	10.6856	19.8656	OK	-0.115305	0.542149	0.587716	0.875942	no
TCONS_00005981	DH31	AGAP001382-RA	XLOC_005097	TSS4733	2R:4067051-4078477	801	OK	70.4481	49.3374	91.5588	88.4587	62.0867	114.831	OK	0.227659	-1.07716	0.28141	0.653923	no
TCONS_00005980	DH31	AGAP001382-RB	XLOC_005097	TSS4733	2R:4067051-4078477	731	OK	0.843034	0.0159624	1.67011	0.662757	0	1.3629	OK	-0.240599	0.333772	0.738552	0.944214	no
TCONS_00005984	AGAP001384	AGAP001384-RA	XLOC_005100	-	2R:4098310-4099372	1062	OK	22.3861	15.0868	29.6853	30.5649	21.0377	40.0921	OK	0.311414	-1.38074	0.167359	0.503188	no
TCONS_00005985	AGAP001386	AGAP001386-RA	XLOC_005101	TSS4735	2R:4103439-4111571	7587	OK	5.68923	3.96939	7.40906	7.34954	5.15532	9.54376	OK	0.256063	-1.20536	0.228063	0.589504	no
TCONS_00005986	AGAP001387	AGAP001387-RA	XLOC_005102	TSS4736	2R:4116620-4117855	806	OK	114.109	79.7629	148.455	138.359	96.2528	180.465	OK	0.1927	-0.9004	0.367907	0.735582	no
TCONS_00005987	AGAP001388	AGAP001388-RA	XLOC_005103	TSS4737	2R:4120809-4122586	861	OK	0.26134	0	0.64381	0	0	0	NOTEST	-1.79769e+308	-1.79769e+308	0.0858764	1	no
TCONS_00003691	AGAP001389	AGAP001389-RA	XLOC_003196	TSS2933	2R:4128478-4139224	996	OK	0	0	0	0.602968	0	1.20825	OK	1.79769e+308	1.79769e+308	0.0231655	0.157451	no
TCONS_00003692	AGAP001390	AGAP001390-RA	XLOC_003197	TSS2934	2R:4142241-4145605	1387	OK	3.23453	1.62262	4.84643	2.95683	1.46281	4.45084	OK	-0.0897659	0.252974	0.800288	0.967982	no
TCONS_00005988	AGAP001391	AGAP001391-RA	XLOC_005104	TSS4738	2R:4146362-4149418	1461	OK	11.3899	7.27871	15.5012	15.6392	10.3909	20.8874	OK	0.317048	-1.28658	0.19824	0.549866	no
TCONS_00005989	AGAP001392	AGAP001392-RA	XLOC_005105	TSS4739	2R:4149628-4151307	1182	OK	13.8995	9.04623	18.7527	13.1045	8.50093	17.7081	OK	-0.0588963	0.237818	0.812022	0.971881	no
TCONS_00005990	SGF11_ANOGA	AGAP001393-RA	XLOC_005106	TSS4740	2R:4152299-4153102	721	OK	4.38554	2.04609	6.72498	3.97235	1.7956	6.14909	OK	-0.0989557	0.258793	0.795795	0.966236	no
TCONS_00003693	AGAP001394	AGAP001394-RA	XLOC_003198	TSS2935	2R:4153646-4168168	1267	OK	16.6566	11.202	22.1113	23.8903	16.4734	31.3071	OK	0.360663	-1.59852	0.109927	0.405187	no
TCONS_00003694	AGAP001394	AGAP001394-RB	XLOC_003198	TSS2935	2R:4153646-4168168	1267	OK	20.0039	13.6361	26.3718	21.3379	14.6233	28.0524	OK	0.0645555	-0.288445	0.773006	0.957365	no
TCONS_00003695	AGAP001395	AGAP001395-RA	XLOC_003199	TSS2936	2R:4178103-4179000	807	OK	0.307513	0	0.710804	0.218697	0	0.538759	NOTEST	-0.340831	0.346879	0.728682	1	no
TCONS_00005991	AGAP001396	AGAP001396-RA	XLOC_005107	TSS4741	2R:4179317-4181072	1613	OK	14.2933	9.63776	18.9488	14.0878	9.52254	18.6532	OK	-0.0144782	0.0630225	0.949749	1.01049	no
TCONS_00003696	AGAP001397	AGAP001397-RA	XLOC_003200	TSS2937	2R:4181463-4183005	1479	OK	3.21127	1.65167	4.77087	2.85564	1.44215	4.26913	OK	-0.11737	0.338508	0.73498	0.942118	no
TCONS_00003697	AGAP001398	AGAP001398-RA	XLOC_003201	TSS2938	2R:4183803-4184912	657	OK	5.95034	3.04764	8.85304	3.61485	1.53458	5.69513	OK	-0.498397	1.32128	0.186409	0.53291	no
TCONS_00005992	AGAP001399	AGAP001399-RA	XLOC_005108	TSS4742	2R:4186474-4189953	3103	OK	19.6535	13.7764	25.5307	19.7249	13.8448	25.605	OK	0.00362481	-0.0171692	0.986302	1.02135	no
TCONS_00003698	AGAP001400	AGAP001400-RA	XLOC_003202	TSS2939	2R:4190439-4191665	1156	OK	8.12447	5.02206	11.2269	5.48178	3.17814	7.78542	OK	-0.393451	1.38584	0.165796	0.500508	no
TCONS_00005993	AGAP001401	AGAP001401-RA	XLOC_005109	TSS4743	2R:4191971-4193497	1337	OK	11.8653	7.74453	15.986	8.07561	5.05538	11.0958	OK	-0.384766	1.50777	0.131613	0.443114	no
TCONS_00003699	AGAP001402	AGAP001402-RA	XLOC_003203	TSS2940	2R:4193841-4197466	2670	OK	10.8195	7.32393	14.315	12.6647	8.67166	16.6577	OK	0.157467	-0.697643	0.4854	0.819626	no
TCONS_00005994	AGAP001403	AGAP001403-RA	XLOC_005110	-	2R:4193841-4197466	825	OK	18.9802	12.2554	25.705	28.1556	18.9345	37.3767	OK	0.394348	-1.63466	0.102121	0.388503	no
TCONS_00003700	AGAP001404	AGAP001404-RA	XLOC_003204	TSS2941	2R:4197825-4200745	2790	OK	3.05896	1.8806	4.23733	3.51473	2.21136	4.81811	OK	0.138887	-0.519493	0.603417	0.883655	no
TCONS_00005996	AGAP001405	AGAP001405-RA	XLOC_005112	TSS4744	2R:4201701-4202915	1099	OK	3.84652	1.88426	5.80877	4.22409	2.16349	6.28469	OK	0.0936369	-0.26532	0.790763	0.964374	no
TCONS_00003701	WUHO_ANOGA	AGAP001406-RA	XLOC_003205	TSS2942	2R:4203346-4206271	1239	OK	5.09936	2.92108	7.27763	7.53598	4.65027	10.4217	OK	0.390574	-1.36166	0.173306	0.512798	no
TCONS_00005997	AGAP001407	AGAP001407-RA	XLOC_005113	TSS4745	2R:4203346-4206271	1459	OK	33.0559	23.0529	43.0588	31.206	21.7601	40.6519	OK	-0.0575899	0.269103	0.787851	0.962954	no
TCONS_00003702	AGAP001408	AGAP001408-RA	XLOC_003206	-	2R:4206542-4207195	653	OK	1232.59	814.266	1650.91	1141.56	747.368	1535.75	OK	-0.0767213	0.316919	0.751305	0.949979	no
TCONS_00005998	OBP3	AGAP001409-RA	XLOC_005114	TSS4746	2R:4210576-4212097	1088	OK	9.70259	6.03444	13.3707	13.8585	9.02601	18.691	OK	0.356508	-1.38633	0.165645	0.500409	no
TCONS_00005999	OBP3	AGAP001409-RB	XLOC_005114	TSS4746	2R:4210576-4212097	1269	OK	15.7413	10.4593	21.0233	5.40159	3.11276	7.69042	OK	-1.06959	3.95778	7.56488e-05	0.00174986	yes
TCONS_00006000	AGAP001410	AGAP001410-RA	XLOC_005115	TSS4747	2R:4334731-4351316	2685	OK	3.18263	1.89467	4.4706	4.37686	2.75201	6.00171	OK	0.318623	-1.16038	0.245894	0.611768	no
TCONS_00006001	AGAP001411	AGAP001411-RA	XLOC_005116	TSS4748	2R:4482873-4496691	1270	OK	0.892963	0.193364	1.59256	0.517851	0.0291391	1.00656	OK	-0.544857	0.888436	0.374306	0.741129	no
TCONS_00006002	AGAP001411	AGAP001411-RB	XLOC_005116	TSS4749	2R:4482873-4496691	1413	OK	107.195	74.3658	140.025	54.1147	37.9848	70.2447	OK	-0.683548	3.1989	0.00137954	0.0210181	yes
TCONS_00003703	AGAP001412	AGAP001412-RA	XLOC_003207	TSS2943	2R:4523317-4543046	1530	OK	1.35438	0.507199	2.20157	0.80637	0.208926	1.40381	OK	-0.518559	1.06959	0.284805	0.65604	no
TCONS_00003704	AGAP001413	AGAP001413-RA	XLOC_003208	TSS2944	2R:4546477-4559023	1605	OK	5.12906	3.01678	7.24134	5.93845	3.60286	8.27404	OK	0.146526	-0.514612	0.606824	0.884862	no
TCONS_00006003	AGAP001414	AGAP001414-RA	XLOC_005117	TSS4750	2R:4563163-4564968	1734	OK	10.0094	6.53323	13.4857	7.86286	5.02968	10.696	OK	-0.241379	0.964654	0.334718	0.706323	no
TCONS_00006004	AGAP001415	AGAP001415-RA	XLOC_005118	TSS4751	2R:4572744-4585913	2664	OK	4.41875	2.77325	6.06426	8.13627	5.46495	10.8076	OK	0.610474	-2.45932	0.0139201	0.115554	no
TCONS_00006005	AGAP001416	AGAP001416-RA	XLOC_005119	-	2R:4586512-4587286	774	OK	0.22105	0	0.544556	0	0	0	NOTEST	-1.79769e+308	-1.79769e+308	0.0858764	1	no
TCONS_00006007	AGAP001417	AGAP001417-RA	XLOC_005120	TSS4753	2R:4657949-4659347	1181	OK	180.279	123.724	236.835	159.945	109.853	210.036	OK	-0.119681	0.539978	0.589212	0.87642	no
TCONS_00006006	AGAP001417	AGAP001417-RB	XLOC_005120	TSS4752	2R:4657949-4659347	1044	OK	8.32358	5.07064	11.5765	2.85004	1.33836	4.36172	OK	-1.07176	3.2535	0.00113994	0.0180174	yes
TCONS_00006008	AGAP001418	AGAP001418-RA	XLOC_005121	TSS4754	2R:4663353-4667600	3125	OK	18.7385	13.1441	24.333	18.0848	12.6866	23.4831	OK	-0.0355076	0.168212	0.866416	0.986588	no
TCONS_00003706	AGAP001419	AGAP001419-RA	XLOC_003210	TSS2945	2R:4668474-4729876	1973	OK	0.272166	0.00817035	0.536162	0.372502	0.0553186	0.689686	OK	0.313831	-0.486296	0.626757	0.893073	no
TCONS_00003709	AGAP001419	AGAP001419-RB	XLOC_003210	TSS2947	2R:4668474-4729876	1654	OK	2.5846	1.39909	3.77011	0	0	0	OK	-1.79769e+308	-1.79769e+308	6.49378e-06	0.000213252	yes
TCONS_00003707	AGAP001419	AGAP001419-RC	XLOC_003210	TSS2946	2R:4668474-4729876	1946	OK	12.1281	8.27166	15.9846	20.7027	14.4584	26.9471	OK	0.534738	-2.4402	0.0146793	0.120126	no
TCONS_00003708	AGAP001419	AGAP001419-RD	XLOC_003210	TSS2946	2R:4668474-4729876	1946	OK	0	0	0	0	0	0	OK	0	0	1	1.0034	no
TCONS_00006009	AGAP001420	AGAP001420-RA	XLOC_005122	TSS4755	2R:4739220-4740413	1104	OK	565.363	374.661	756.064	425.937	284.43	567.443	OK	-0.283176	1.19624	0.231604	0.594775	no
TCONS_00003710	AGAP001421	AGAP001421-RA	XLOC_003211	TSS2948	2R:4740771-4742911	1992	OK	8.19974	5.36108	11.0384	12.0085	8.14278	15.8743	OK	0.381515	-1.61408	0.10651	0.397795	no
TCONS_00006010	AGAP001422	AGAP001422-RA	XLOC_005123	TSS4756	2R:4743079-4744435	920	OK	3.67818	1.70784	5.64851	6.24308	3.4443	9.04186	OK	0.529057	-1.51479	0.129825	0.439662	no
TCONS_00006011	AGAP001423	AGAP001423-RA	XLOC_005124	TSS4757	2R:4746140-4748841	2200	OK	17.3569	12.0275	22.6862	19.805	13.8156	25.7944	OK	0.131947	-0.612326	0.540322	0.852517	no
TCONS_00006012	AGAP001424	AGAP001424-RA	XLOC_005125	TSS4758	2R:4750040-4752796	2568	OK	53.3906	37.0087	69.7726	119.611	81.1049	158.116	OK	0.806606	-3.62743	0.000286261	0.00559976	yes
TCONS_00006013	AGAP001425	AGAP001425-RA	XLOC_005126	TSS4759	2R:4753563-4754986	1086	OK	0.722567	0.0728115	1.37232	1.00983	0.215249	1.80442	OK	0.334732	-0.560275	0.575292	0.870319	no
TCONS_00003711	AGAP001426	AGAP001426-RA	XLOC_003212	TSS2949	2R:4756011-4757124	985	OK	29.8027	20.3638	39.2416	43.5406	30.2923	56.7889	OK	0.379095	-1.72633	0.084288	0.351112	no
TCONS_00006014	AGAP001427	AGAP001427-RA	XLOC_005127	TSS4760	2R:4761982-4771036	8724	OK	14.9822	10.453	19.5113	10.4932	7.35505	13.6314	OK	-0.35613	1.67496	0.0939414	0.372941	no
TCONS_00003712	AGAP001428	AGAP001428-RA	XLOC_003213	TSS2950	2R:4785996-4786773	642	OK	8.30847	4.67187	11.9451	13.3261	8.22106	18.4312	OK	0.472453	-1.62448	0.104273	0.392916	no
TCONS_00003713	AGAP001429	AGAP001429-RA	XLOC_003214	TSS2951	2R:4787206-4790047	1959	OK	0.502052	0.11379	0.890314	0.436269	0.0863802	0.786158	OK	-0.140444	0.252114	0.800953	0.968047	no
TCONS_00003714	AGAP001429	AGAP001429-RB	XLOC_003214	-	2R:4787206-4790047	1427	OK	0.110439	0	0.270151	1.42155	0.602206	2.24089	OK	2.55504	-3.28248	0.00102899	0.0165526	yes
TCONS_00006016	AGAP001430	AGAP001430-RA	XLOC_005129	TSS4761	2R:4794057-4795073	918	OK	13.03	8.19805	17.8619	10.381	6.35853	14.4034	OK	-0.227276	0.847512	0.39671	0.757676	no
TCONS_00003715	AGAP001432	AGAP001432-RA	XLOC_003215	TSS2952	2R:4798079-4799501	1340	OK	2.70485	1.37621	4.03349	5.38023	3.24788	7.51259	OK	0.687685	-2.17912	0.0293231	0.183284	no
TCONS_00003717	CLIPD3	AGAP001433-RA	XLOC_003217	TSS2954	2R:4840497-4842657	2013	OK	0.882068	0.300421	1.46372	1.02199	0.397684	1.6463	OK	0.147242	-0.32761	0.743207	0.945777	no
TCONS_00006017	AGAP001434	AGAP001434-RA	XLOC_005130	TSS4762	2R:4848634-4895916	1374	OK	0.809109	0.143156	1.47506	2.7776	1.36054	4.19467	OK	1.23341	-2.54742	0.0108523	0.0983303	no
TCONS_00006018	AGAP001434	AGAP001434-RB	XLOC_005130	TSS4762	2R:4848634-4895916	1371	OK	0.956431	0.216402	1.69646	3.44003	1.8009	5.07916	OK	1.28003	-2.81731	0.00484278	0.054761	no
TCONS_00006019	AGAP001434	AGAP001434-RC	XLOC_005130	TSS4762	2R:4848634-4895916	1371	OK	8.09794	4.98116	11.2147	10.5306	6.77596	14.2853	OK	0.26268	-1.00134	0.316662	0.687447	no
TCONS_00006020	AGAP001435	AGAP001435-RA	XLOC_005131	TSS4763	2R:4948688-4992698	2232	OK	11.5569	7.78496	15.3288	9.27092	6.16917	12.3727	OK	-0.2204	0.943098	0.345631	0.717057	no
TCONS_00006021	AGAP001438	AGAP001438-RA	XLOC_005132	TSS4764	2R:5021916-5049053	2137	OK	14.4971	9.90674	19.0874	14.1737	9.70311	18.6443	OK	-0.0225559	0.100937	0.9196	1.00171	no
TCONS_00006022	AGAP001438	AGAP001438-RB	XLOC_005132	TSS4765	2R:5021916-5049053	2149	OK	31.2637	21.9284	40.5989	40.8197	28.6601	52.9794	OK	0.266709	-1.26469	0.205984	0.561154	no
TCONS_00003718	AGAP001439	AGAP001439-RA	XLOC_003218	TSS2955	2R:5021916-5049053	458	OK	0.730514	0	1.64723	0.313938	0	0.866088	OK	-0.844553	0.781785	0.434341	0.785519	no
TCONS_00003719	AGAP001440	AGAP001440-RA	XLOC_003219	TSS2956	2R:5049345-5051914	2130	OK	30.1278	21.1391	39.1166	38.8687	27.2539	50.4834	OK	0.254739	-1.20653	0.227611	0.588937	no
TCONS_00003720	AGAP001440	AGAP001440-RB	XLOC_003219	TSS2957	2R:5049345-5051914	2117	OK	3.59393	2.10756	5.08031	0.453719	0.0761969	0.831242	OK	-2.06952	4.45452	8.40811e-06	0.000268467	yes
TCONS_00003721	AGAP001441	AGAP001441-RA	XLOC_003220	TSS2958	2R:5052771-5054534	1375	OK	7.06271	4.26724	9.85817	5.6459	3.31504	7.97676	OK	-0.223898	0.782961	0.43365	0.784942	no
TCONS_00003724	AGAP001442	AGAP001442-RA	XLOC_003222	TSS2960	2R:5057272-5058671	1223	OK	9.61163	5.99814	13.2251	12.7696	8.29323	17.2459	OK	0.284091	-1.10536	0.269005	0.641925	no
TCONS_00006023	AGAP001443	AGAP001443-RA	XLOC_005133	TSS4766	2R:5058684-5060107	1215	OK	0.270857	0	0.602518	2.2033	0.97125	3.43536	OK	2.09612	-3.11431	0.00184377	0.0264385	yes
TCONS_00003725	AGAP001444	AGAP001444-RA	XLOC_003223	TSS2961	2R:5062560-5100497	1569	OK	3.75639	2.04426	5.46853	2.77992	1.40715	4.15269	OK	-0.301038	0.89593	0.37029	0.738366	no
TCONS_00003726	AGAP001445	AGAP001445-RA	XLOC_003224	TSS2962	2R:5136652-5137549	663	OK	1.7412	0.451137	3.03127	0.332936	0	0.769567	OK	-1.65438	2.19666	0.0280451	0.178463	no
TCONS_00006027	AGAP001446	AGAP001446-RA	XLOC_005134	TSS4770	2R:5140729-5214670	3229	OK	12.5207	8.70657	16.3348	11.2885	7.82796	14.7491	OK	-0.103598	0.47943	0.631633	0.895791	no
TCONS_00006026	AGAP001446	AGAP001446-RB	XLOC_005134	TSS4769	2R:5140729-5214670	4005	OK	8.73152	6.03073	11.4323	5.89736	3.99679	7.79792	OK	-0.392435	1.75706	0.0789074	0.339637	no
TCONS_00006024	AGAP001446	AGAP001446-RD	XLOC_005134	TSS4767	2R:5140729-5214670	1689	OK	10.6596	7.01826	14.301	5.66334	3.47377	7.85291	OK	-0.632448	2.45175	0.0142163	0.117398	no
TCONS_00006025	AGAP001446	AGAP001446-RE	XLOC_005134	TSS4768	2R:5140729-5214670	2715	OK	8.14818	5.48696	10.8094	13.3978	9.28659	17.5091	OK	0.497299	-2.21938	0.0264609	0.171482	no
TCONS_00006029	AGAP001447	AGAP001447-RA	XLOC_005136	TSS4771	2R:5215151-5216681	1465	OK	39.0211	27.2728	50.7695	36.9345	25.8078	48.0612	OK	-0.0549575	0.258069	0.796354	0.966266	no
TCONS_00003727	AGAP001448	AGAP001448-RA	XLOC_003225	TSS2963	2R:5222246-5227609	1047	OK	2.08203	0.766817	3.39724	1.25035	0.301028	2.19967	OK	-0.50992	1.03257	0.301805	0.673654	no
TCONS_00003728	AGAP001449	AGAP001449-RA	XLOC_003226	TSS2964	2R:5229809-5230716	838	OK	4.80491	2.3771	7.23272	4.18937	2.01736	6.36139	OK	-0.137086	0.378718	0.704898	0.93008	no
TCONS_00003730	AGAP001450	AGAP001450-RA	XLOC_003228	TSS2966	2R:5232294-5234152	1715	OK	10.6523	6.91591	14.3887	10.0278	6.49921	13.5564	OK	-0.0604146	0.243195	0.807855	0.970099	no
TCONS_00006031	AGAP001451	AGAP001451-RA	XLOC_005137	TSS4772	2R:5237784-5250571	3996	OK	3.33243	2.13744	4.52742	2.56996	1.59905	3.54086	OK	-0.259812	0.997588	0.318479	0.688797	no
TCONS_00006032	AGAP001451	AGAP001451-RB	XLOC_005137	TSS4772	2R:5237784-5250571	5661	OK	0.265521	0.0728079	0.458234	1.68901	1.02292	2.3551	OK	1.8502	-4.47983	7.47016e-06	0.000242799	yes
TCONS_00006030	AGAP001451	AGAP001451-RC	XLOC_005137	TSS4772	2R:5237784-5250571	6345	OK	3.64802	2.44517	4.85087	4.00135	2.70549	5.29721	OK	0.0924463	-0.400052	0.689118	0.923584	no
TCONS_00003731	AGAP001452	AGAP001452-RA	XLOC_003229	TSS2967	2R:5252709-5261854	3734	OK	16.2119	11.3759	21.0479	16.0183	11.2358	20.8008	OK	-0.0120114	0.0569199	0.954609	1.01244	no
TCONS_00006033	AGAP001453	AGAP001453-RA	XLOC_005138	TSS4773	2R:5263198-5266126	2856	OK	0.917057	0.404253	1.42986	1.52432	0.807674	2.24096	OK	0.508134	-1.39108	0.164202	0.497949	no
TCONS_00003732	AGAP001454	AGAP001454-RA	XLOC_003230	-	2R:5266432-5267166	734	OK	7.41547	4.00895	10.822	12.0656	7.26064	16.8707	OK	0.486794	-1.60138	0.109293	0.403787	no
TCONS_00006034	AGAP001455	AGAP001455-RA	XLOC_005139	TSS4774	2R:5267486-5280188	7882	OK	4.59318	3.17557	6.01078	4.69541	3.25097	6.13985	OK	0.0220141	-0.101037	0.919521	1.00171	no
TCONS_00006035	AGAP001455	AGAP001455-RB	XLOC_005139	TSS4774	2R:5267486-5280188	6457	OK	0.304424	0.112544	0.496305	0.299699	0.111104	0.488294	OK	-0.0156437	0.0351281	0.971978	1.01724	no
TCONS_00006036	AGAP001455	AGAP001455-RC	XLOC_005139	TSS4774	2R:5267486-5280188	5920	OK	1.16545	0.682996	1.6479	1.48797	0.910824	2.06512	OK	0.24431	-0.861332	0.389055	0.753155	no
TCONS_00003733	AGAP001458	AGAP001458-RA	XLOC_003231	TSS2968	2R:5281494-5282828	1199	OK	1.18094	0.366276	1.9956	0.669958	0.10288	1.23704	OK	-0.56685	1.03824	0.299158	0.672244	no
TCONS_00003734	RL17_ANOGA	AGAP001459-RA	XLOC_003232	TSS2969	2R:5283095-5284326	762	OK	2.59925	0.899062	4.29944	2.89076	1.11859	4.66292	OK	0.106294	-0.237136	0.812551	0.971505	no
TCONS_00003735	RL17_ANOGA	AGAP001459-RB	XLOC_003232	TSS2969	2R:5283095-5284326	729	OK	668.838	448.974	888.703	877.211	580.394	1174.03	OK	0.271205	-1.14978	0.250236	0.618564	no
TCONS_00003736	RL17_ANOGA	AGAP001459-RC	XLOC_003232	TSS2970	2R:5283095-5284326	719	OK	1001.49	667.893	1335.09	533.39	358.398	708.382	OK	-0.629994	2.69495	0.00703985	0.0721399	no
TCONS_00003737	AGAP001460	AGAP001460-RA	XLOC_003233	TSS2971	2R:5286140-5291320	2463	OK	16.3102	11.3564	21.2641	22.1243	15.5146	28.7341	OK	0.304885	-1.43128	0.15235	0.480994	no
TCONS_00006037	AGAP001461	AGAP001461-RA	XLOC_005140	TSS4775	2R:5292780-5294103	1085	OK	15.6995	10.0673	21.3317	16.9933	11.0398	22.9467	OK	0.0791901	-0.315851	0.752116	0.950056	no
TCONS_00006038	AGAP001462	AGAP001462-RA	XLOC_005141	TSS4776	2R:5294600-5296609	1930	OK	2.93188	1.67865	4.1851	4.64871	2.90683	6.39059	OK	0.460948	-1.62183	0.10484	0.393998	no
TCONS_00003738	AGAP001463	AGAP001463-RA	XLOC_003234	TSS2972	2R:5296805-5298958	2075	OK	3.13869	1.76489	4.51249	2.75296	1.52253	3.98339	OK	-0.131129	0.41923	0.675048	0.916255	no
TCONS_00006040	AGAP001464	AGAP001464-RA	XLOC_005142	TSS4778	2R:5300730-5315891	3277	OK	19.0206	13.3502	24.691	21.0628	14.7775	27.3482	OK	0.101985	-0.483562	0.628697	0.894028	no
TCONS_00006039	AGAP001464	AGAP001464-RB	XLOC_005142	TSS4777	2R:5300730-5315891	3432	OK	12.8324	8.95234	16.7125	9.86976	6.83401	12.9055	OK	-0.262499	1.21721	0.223525	0.583486	no
TCONS_00006041	AGAP001466	AGAP001466-RA	XLOC_005143	TSS4779	2R:5316667-5317902	966	OK	4.3331	2.16433	6.50187	5.50256	2.96692	8.03819	OK	0.238929	-0.702385	0.482439	0.817566	no
TCONS_00006042	AGAP001467	AGAP001467-RA	XLOC_005144	TSS4780	2R:5321975-5326279	3906	OK	7.39643	5.08016	9.7127	9.13123	6.33717	11.9253	OK	0.210702	-0.962475	0.335811	0.7071	no
TCONS_00006043	AGAP001468	AGAP001468-RA	XLOC_005145	TSS4781	2R:5327483-5334602	3556	OK	15.4093	10.7917	20.0268	12.2144	8.51532	15.9135	OK	-0.232353	1.09075	0.275384	0.648722	no
TCONS_00003739	AGAP001469	AGAP001469-RA	XLOC_003235	TSS2973	2R:5341314-5350782	3546	OK	6.36576	4.31652	8.415	9.43066	6.52856	12.3328	OK	0.393033	-1.76509	0.0775487	0.337108	no
TCONS_00006044	AGAP001470	AGAP001470-RA	XLOC_005146	TSS4782	2R:5352330-5355060	2244	OK	6.19335	3.84945	8.53725	3.62241	2.07402	5.17079	OK	-0.536338	1.87889	0.06026	0.290439	no
TCONS_00006045	AGAP001471	AGAP001471-RA	XLOC_005147	TSS4783	2R:5355839-5358629	1963	OK	9.72407	6.41818	13.03	12.9188	8.76	17.0775	OK	0.284077	-1.21349	0.224942	0.585856	no
TCONS_00003740	AGAP001472	AGAP001472-RA	XLOC_003236	TSS2974	2R:5359825-5364330	3915	OK	6.70505	4.53369	8.87642	7.51562	5.12691	9.90434	OK	0.114122	-0.503016	0.614953	0.887728	no
TCONS_00006046	AGAP001473	AGAP001473-RA	XLOC_005148	TSS4784	2R:5364945-5369903	2252	OK	18.6926	12.9617	24.4236	22.5671	15.7643	29.3698	OK	0.188362	-0.876186	0.380929	0.74643	no
TCONS_00003741	MSN	AGAP001474-RA	XLOC_003237	TSS2975	2R:5371422-5372853	1070	OK	38.388	26.6012	50.1748	51.1356	35.7504	66.5208	OK	0.286736	-1.33402	0.182199	0.525974	no
TCONS_00003742	AGAP001475	AGAP001475-RA	XLOC_003238	TSS2976	2R:5373542-5378576	3808	OK	11.4657	7.98983	14.9415	13.8287	9.68176	17.9756	OK	0.187388	-0.878903	0.379454	0.745153	no
TCONS_00006047	AGAP001476	AGAP001476-RA	XLOC_005149	TSS4785	2R:5378776-5383987	1791	OK	63.3023	44.2883	82.3163	58.9559	41.2935	76.6183	OK	-0.0711315	0.335342	0.737367	0.943746	no
TCONS_00006048	AGAP001477	AGAP001477-RA	XLOC_005150	TSS4786	2R:5386546-5388354	1532	OK	49.8695	34.9603	64.7786	47.0659	33.0218	61.11	OK	-0.0578608	0.273966	0.784111	0.961907	no
TCONS_00003743	AGAP001478	AGAP001478-RA	XLOC_003239	TSS2977	2R:5390304-5394755	2901	OK	6.15454	4.08729	8.22178	8.0753	5.48345	10.6672	OK	0.271621	-1.16931	0.242279	0.607423	no
TCONS_00003747	AGAP001480	AGAP001480-RA	XLOC_003240	TSS2980	2R:5397434-5407083	2765	OK	12.3391	8.4991	16.1792	6.15672	4.04369	8.26976	OK	-0.695231	3.00125	0.00268873	0.0351002	yes
TCONS_00003745	AGAP001480	AGAP001480-RB	XLOC_003240	TSS2978	2R:5397434-5407083	4697	OK	5.66559	3.8561	7.47507	4.55426	3.05824	6.05028	OK	-0.218347	0.953152	0.340513	0.711916	no
TCONS_00003746	AGAP001480	AGAP001480-RC	XLOC_003240	TSS2979	2R:5397434-5407083	4408	OK	16.0822	11.2779	20.8865	21.6206	15.1465	28.0948	OK	0.295937	-1.3993	0.161722	0.493616	no
TCONS_00003744	AGAP001480	AGAP001480-RD	XLOC_003240	TSS2978	2R:5397434-5407083	4347	OK	13.1025	9.17988	17.0251	3.50668	2.28389	4.72947	OK	-1.31813	5.73615	9.68543e-09	6.16947e-07	yes
TCONS_00003748	AGAP001481	AGAP001481-RA	XLOC_003241	TSS2981	2R:5408353-5418148	3042	OK	4.75032	3.06832	6.43232	5.34039	3.50436	7.17642	OK	0.117086	-0.474483	0.635156	0.897073	no
TCONS_00006049	AGAP001482	AGAP001482-RA	XLOC_005151	TSS4787	2R:5408353-5418148	3294	OK	12.4718	8.67173	16.2718	21.0895	14.8116	27.3674	OK	0.525307	-2.46641	0.0136475	0.113738	no
TCONS_00003749	AGAP001483	AGAP001483-RA	XLOC_003242	TSS2982	2R:5426072-5426742	606	OK	0.514793	0	1.14515	0	0	0	NOTEST	-1.79769e+308	-1.79769e+308	0.0511986	1	no
TCONS_00006050	AGAP001484	AGAP001484-RA	XLOC_005152	TSS4788	2R:5426951-5429009	1502	OK	7.59387	4.71805	10.4697	11.8108	7.79549	15.8261	OK	0.441673	-1.73574	0.0826097	0.347548	no
TCONS_00003750	AGAP001485	AGAP001485-RA	XLOC_003243	TSS2983	2R:5437339-5462040	2724	OK	2.40649	1.3216	3.49137	2.65251	1.50168	3.80334	OK	0.0973396	-0.311149	0.755687	0.951439	no
TCONS_00003751	AGAP001486	AGAP001486-RA	XLOC_003244	TSS2984	2R:5437339-5462040	3634	OK	40.5422	28.174	52.9105	27.8592	19.509	36.2095	OK	-0.375181	1.75451	0.0793429	0.340355	no
TCONS_00006051	SHAKB_ANOGA	AGAP001487-RA	XLOC_005153	TSS4789	2R:5476046-5497777	1122	OK	6.95051	4.11245	9.78858	4.06092	2.15167	5.97018	OK	-0.537406	1.72601	0.0843454	0.351005	no
TCONS_00006052	SHAKB_ANOGA	AGAP001487-RB	XLOC_005153	TSS4790	2R:5476046-5497777	1086	OK	1.90972	0.724736	3.0947	2.41767	1.05025	3.78508	OK	0.235848	-0.561815	0.574242	0.870081	no
TCONS_00006054	AGAP001488	AGAP001488-RA	XLOC_005154	TSS4791	2R:5545460-5555466	2525	OK	3.88653	2.37517	5.3979	2.81595	1.63217	3.99972	OK	-0.322218	1.12533	0.260447	0.6327	no
TCONS_00006053	AGAP001488	AGAP001488-RB	XLOC_005154	TSS4791	2R:5545460-5555466	2616	OK	40.3964	28.2788	52.5141	38.9205	27.2224	50.6186	OK	-0.0372206	0.175304	0.860841	0.985729	no
TCONS_00003752	AGAP001490	AGAP001490-RA	XLOC_003245	TSS2985	2R:5556916-5558802	1688	OK	10.7972	7.08812	14.5063	11.8845	7.90837	15.8607	OK	0.0959508	-0.400191	0.689016	0.923642	no
TCONS_00006055	AGAP001491	AGAP001491-RA	XLOC_005155	-	2R:5558859-5559879	1020	OK	15.2373	9.96233	20.5123	16.1628	10.668	21.6577	OK	0.0589665	-0.243057	0.807961	0.969951	no
TCONS_00003753	AGAP001492	AGAP001492-RA	XLOC_003246	TSS2986	2R:5560312-5563158	2427	OK	6.45195	4.1548	8.7491	5.85454	3.74823	7.96085	OK	-0.0971658	0.38393	0.70103	0.928553	no
TCONS_00014330	AGAP001493	AGAP001493-RA	XLOC_012761	-	X:1646370-1647834	1464	OK	0.599936	0.0404332	1.15944	0.717086	0.110117	1.32406	OK	0.178374	-0.283257	0.77698	0.959474	no
TCONS_00003754	AGAP001495	AGAP001495-RA	XLOC_003247	TSS2987	2R:5610197-5630520	693	OK	0.740043	0	1.48292	0.318206	0	0.735519	OK	-0.844009	1.02209	0.306741	0.678814	no
TCONS_00003755	AGAP001496	AGAP001496-RA	XLOC_003248	TSS2988	2R:5638254-5642700	3596	OK	35.5245	24.7535	46.2955	36.2022	25.2	47.2044	OK	0.0188981	-0.0880432	0.929842	1.00509	no
TCONS_00006056	ACTN_ANOGA	AGAP001497-RA	XLOC_005156	TSS4792	2R:5645474-5661255	4208	OK	0.860272	0.421246	1.2993	0.533176	0.215456	0.850895	OK	-0.478398	1.21953	0.222644	0.582385	no
TCONS_00006057	ACTN_ANOGA	AGAP001497-RB	XLOC_005156	TSS4792	2R:5645474-5661255	4133	OK	573.877	378.038	769.716	380.515	250.176	510.855	OK	-0.410888	1.69959	0.0892077	0.361277	no
TCONS_00006058	ACTN_ANOGA	AGAP001497-RC	XLOC_005156	TSS4792	2R:5645474-5661255	4133	OK	24.9593	17.4594	32.4592	18.0226	12.65	23.3951	OK	-0.325621	1.53861	0.1239	0.429232	no
TCONS_00006059	GPROPDR	AGAP001498-RA	XLOC_005157	TSS4793	2R:5668628-5670745	1515	OK	1.70045	0.702615	2.69828	1.30037	0.478929	2.12181	OK	-0.268243	0.622232	0.533789	0.848867	no
TCONS_00003756	GPRMTN	AGAP001499-RA	XLOC_003249	TSS2989	2R:5680742-5684594	1908	OK	10.8532	7.20917	14.4971	13.0158	8.79488	17.2366	OK	0.181705	-0.77853	0.436257	0.786739	no
TCONS_00003757	GPRMTN	AGAP001499-RB	XLOC_003249	TSS2989	2R:5680742-5684594	2011	OK	5.4114	3.33468	7.48812	6.24476	3.94415	8.54538	OK	0.143235	-0.5385	0.590232	0.877011	no
TCONS_00006060	AGAP001500	AGAP001500-RA	XLOC_005158	TSS4794	2R:5684803-5688313	3143	OK	8.92811	6.10783	11.7484	8.29437	5.65689	10.9319	OK	-0.0736271	0.328533	0.742509	0.945744	no
TCONS_00003758	AGAP001501	AGAP001501-RA	XLOC_003250	TSS2990	2R:5689162-5690818	1253	OK	18.2118	12.2879	24.1357	20.1188	13.6919	26.5458	OK	0.0995871	-0.436873	0.662204	0.910027	no
TCONS_00003760	AGAP001501	AGAP001501-RB	XLOC_003250	TSS2991	2R:5689162-5690818	1029	OK	4.03061	2.09567	5.96555	11.362	7.25563	15.4683	OK	1.03636	-3.44936	0.000561917	0.0101177	yes
TCONS_00003759	AGAP001501	AGAP001501-RC	XLOC_003250	TSS2991	2R:5689162-5690818	1019	OK	22.1647	15.0014	29.3279	7.7525	4.68334	10.8217	OK	-1.05048	4.11101	3.93926e-05	0.000994701	yes
TCONS_00006061	AGAP001502	AGAP001502-RA	XLOC_005159	TSS4795	2R:5690855-5692322	1029	OK	99.7301	69.8242	129.636	179.281	123.66	234.902	OK	0.586486	-2.71849	0.00655809	0.0687028	no
TCONS_00003761	AGAP001503	AGAP001503-RA	XLOC_003251	TSS2992	2R:5692707-5694802	1773	OK	0.358279	0	0.71793	0.607474	0.116775	1.09817	OK	0.527999	-0.819571	0.412461	0.76831	no
TCONS_00003763	AGAP001504	AGAP001504-RA	XLOC_003252	TSS2993	2R:5695122-5698055	819	OK	21.8034	14.3206	29.2863	29.6794	20.0684	39.2905	OK	0.308387	-1.30712	0.191171	0.539706	no
TCONS_00003762	AGAP001505	AGAP001505-RA	XLOC_003252	TSS2993	2R:5695122-5698055	1247	OK	1.58592	0.563543	2.60829	4.4761	2.46755	6.48464	OK	1.03759	-2.642	0.00824169	0.0804247	no
TCONS_00003764	AGAP001505	AGAP001505-RB	XLOC_003252	TSS2993	2R:5695122-5698055	1356	OK	18.8113	12.7115	24.911	15.7703	10.564	20.9765	OK	-0.176329	0.762104	0.445998	0.792913	no
TCONS_00006062	AGAP001506	AGAP001506-RA	XLOC_005160	TSS4796	2R:5698130-5700330	1632	OK	227.045	153.386	300.703	214.236	144.569	283.904	OK	-0.0580688	0.252832	0.800398	0.967838	no
TCONS_00006063	AGAP001507	AGAP001507-RA	XLOC_005161	TSS4797	2R:5701494-5705051	2416	OK	29.1105	20.4355	37.7854	25.9827	18.228	33.7374	OK	-0.113667	0.539013	0.589878	0.87669	no
TCONS_00006064	AGAP001508	AGAP001508-RA	XLOC_005162	TSS4798	2R:5710026-5710780	679	OK	57.0113	39.5474	74.4751	10.0496	5.84552	14.2537	OK	-1.73572	6.69521	2.15366e-11	2.11626e-09	yes
TCONS_00006065	AGAP001509	AGAP001509-RA	XLOC_005163	TSS4799	2R:5712375-5713285	845	OK	0.652102	0	1.33572	0	0	0	NOTEST	-1.79769e+308	-1.79769e+308	0.028209	1	no
TCONS_00006066	AGAP001510	AGAP001510-RA	XLOC_005164	TSS4800	2R:5715515-5716495	879	OK	0.0850978	0	0.255294	0	0	0	NOTEST	-1.79769e+308	-1.79769e+308	0.158655	1	no
TCONS_00006067	AGAP001511	AGAP001511-RA	XLOC_005165	TSS4801	2R:5720112-5721309	1127	OK	43.1532	30.1027	56.2037	23.2885	15.8627	30.7143	OK	-0.616797	2.80701	0.00500036	0.056043	no
TCONS_00003765	AGAP001512	AGAP001512-RA	XLOC_003253	TSS2994	2R:5728454-5733573	3113	OK	54.78	37.7944	71.7656	30.1344	21.0984	39.1704	OK	-0.597658	2.77115	0.00558584	0.0611452	no
TCONS_00006070	AGAP001513	AGAP001513-RA	XLOC_005168	TSS4802	2R:5735735-5739949	1959	OK	3.22883	1.78134	4.67632	3.03403	1.67798	4.39009	OK	-0.0622258	0.196594	0.844145	0.981057	no
TCONS_00006071	AGAP001514	AGAP001514-RA	XLOC_005169	TSS4803	2R:5742047-5744240	2118	OK	4.36682	2.73709	5.99655	5.84745	3.81964	7.87526	OK	0.29197	-1.14621	0.25171	0.621117	no
TCONS_00006072	AGAP001515	AGAP001515-RA	XLOC_005170	TSS4804	2R:5746470-5758351	1164	OK	69.5193	48.7368	90.3018	68.9299	48.3387	89.5212	OK	-0.00851449	0.040294	0.967859	1.01536	no
TCONS_00006073	AGAP001515	AGAP001515-RB	XLOC_005170	TSS4805	2R:5746470-5758351	1728	OK	1.10574	0.415202	1.79628	2.07298	1.05067	3.09528	OK	0.628471	-1.57958	0.114203	0.412667	no
TCONS_00003766	AGAP001518	AGAP001518-RA	XLOC_003254	TSS2995	2R:5770468-5777527	5184	OK	9.12008	6.38482	11.8553	10.3776	7.28106	13.4741	OK	0.12917	-0.610638	0.541439	0.853855	no
TCONS_00003767	AGAP001519	AGAP001519-RA	XLOC_003255	TSS2996	2R:5778064-5785959	6726	OK	8.39158	5.87481	10.9084	8.86762	6.21555	11.5197	OK	0.0551776	-0.260548	0.794441	0.966072	no
TCONS_00003768	AGAP001520	AGAP001520-RA	XLOC_003256	TSS2997	2R:5789030-5811072	2093	OK	10.6903	7.13003	14.2506	10.0416	6.68749	13.3956	OK	-0.0626059	0.265458	0.790656	0.964338	no
TCONS_00003769	AGAP001520	AGAP001520-RB	XLOC_003256	TSS2997	2R:5789030-5811072	2689	OK	31.1747	21.8739	40.4755	32.2135	22.5943	41.8327	OK	0.0327788	-0.155309	0.876577	0.989712	no
TCONS_00003770	AGAP001521	AGAP001521-RA	XLOC_003257	TSS2998	2R:5826875-5828938	1808	OK	7.81905	4.98116	10.6569	9.80289	6.43896	13.1668	OK	0.226113	-0.905383	0.365262	0.734581	no
TCONS_00006074	AGAP001522	AGAP001522-RA	XLOC_005171	TSS4806	2R:5830072-5831722	1496	OK	4.57808	2.63892	6.51725	5.77167	3.50167	8.04167	OK	0.231681	-0.801643	0.422759	0.775865	no
TCONS_00006075	AGAP001523	AGAP001523-RA	XLOC_005172	TSS4807	2R:5832761-5838593	5285	OK	29.1726	20.2102	38.135	27.4088	19.0237	35.7939	OK	-0.0623654	0.287689	0.773585	0.957146	no
TCONS_00003771	AGAP001524	AGAP001524-RA	XLOC_003258	-	2R:5839348-5840548	1200	OK	4.35265	2.34538	6.35992	3.28973	1.66137	4.91809	OK	-0.279979	0.827707	0.407836	0.766568	no
TCONS_00006076	AGAP001525	AGAP001525-RA	XLOC_005173	TSS4808	2R:5843401-5845206	1679	OK	7.55448	4.76225	10.3467	6.84067	4.27836	9.40298	OK	-0.0992546	0.37723	0.706002	0.930376	no
TCONS_00006077	AGAP001526	AGAP001526-RA	XLOC_005174	TSS4809	2R:5845640-5847526	1729	OK	20.2085	14.0324	26.3847	20.2691	14.0939	26.4443	OK	0.00299128	-0.0138635	0.988939	1.02216	no
TCONS_00003772	AGAP001527	AGAP001527-RA	XLOC_003259	TSS2999	2R:5848234-5855575	6844	OK	7.87796	5.50406	10.2519	9.22193	6.46743	11.9764	OK	0.157515	-0.742496	0.457787	0.799518	no
TCONS_00006078	AGAP001528	AGAP001528-RA	XLOC_005175	TSS4810	2R:5856009-5856568	495	OK	2.963	0.978011	4.94799	3.21819	1.15	5.28639	OK	0.0826183	-0.177992	0.858729	0.984467	no
TCONS_00003775	AGAP001529	AGAP001529-RA	XLOC_003261	TSS3002	2R:5859972-5862376	989	OK	29.6462	20.4121	38.8803	33.4679	23.2073	43.7284	OK	0.121252	-0.554871	0.578983	0.871016	no
TCONS_00006080	AGAP001530	AGAP001530-RA	XLOC_005177	TSS4812	2R:5859972-5862376	1053	OK	2.62994	1.02579	4.2341	2.05237	0.700552	3.40419	OK	-0.247968	0.552445	0.580643	0.872376	no
TCONS_00003776	AGAP001531	AGAP001531-RA	XLOC_003262	TSS3003	2R:5882627-5884607	1833	OK	3.96724	2.18872	5.74577	2.29266	1.10401	3.48131	OK	-0.548357	1.60011	0.109575	0.40424	no
TCONS_00006082	GPRGNR3	AGAP001532-RA	XLOC_005179	TSS4814	2R:5890137-5912438	1281	OK	0.311545	0	0.693026	0.866379	0.153025	1.57973	OK	1.02278	-1.38629	0.16566	0.500215	no
TCONS_00003777	AGAP001533	AGAP001533-RA	XLOC_003263	TSS3004	2R:5920730-5925849	4125	OK	3.77472	2.46009	5.08936	3.9051	2.56846	5.24174	OK	0.0339569	-0.139078	0.889389	0.993732	no
TCONS_00006083	AGAP001534	AGAP001534-RA	XLOC_005180	TSS4815	2R:5936130-5939052	2784	OK	11.8579	8.14428	15.5715	10.6199	7.26831	13.9715	OK	-0.110263	0.495993	0.619899	0.889903	no
TCONS_00003778	AGAP001535	AGAP001535-RA	XLOC_003264	TSS3005	2R:5939939-5955493	11108	OK	3.64611	2.5344	4.75783	5.06682	3.55177	6.58186	OK	0.329051	-1.54103	0.12331	0.428594	no
TCONS_00003779	AGAP001536	AGAP001536-RA	XLOC_003265	TSS3006	2R:6024207-6034371	2679	OK	12.9508	8.85929	17.0423	14.6614	10.1072	19.2156	OK	0.124059	-0.560015	0.575469	0.870379	no
TCONS_00006084	AGAP001537	AGAP001537-RA	XLOC_005181	TSS4816	2R:6040317-6043193	2733	OK	0.554397	0.177019	0.931775	0.496029	0.148914	0.843143	OK	-0.111248	0.22791	0.819716	0.97255	no
TCONS_00003780	AGAP001538	AGAP001538-RA	XLOC_003266	TSS3007	2R:6043587-6045022	1235	OK	7.60102	4.49555	10.7065	11.0336	6.95547	15.1118	OK	0.372666	-1.35284	0.176107	0.516147	no
TCONS_00006085	AGAP001539	AGAP001539-RA	XLOC_005182	TSS4817	2R:6045546-6047524	1430	OK	2.18464	1.01926	3.35003	3.47271	1.89428	5.05115	OK	0.463484	-1.32268	0.185942	0.532053	no
TCONS_00006086	AGAP001541	AGAP001541-RA	XLOC_005183	TSS4818	2R:6049754-6051861	1452	OK	10.4034	6.74263	14.0641	14.2847	9.57946	18.99	OK	0.317063	-1.31563	0.188299	0.536257	no
TCONS_00006087	AGAP001542	AGAP001542-RA	XLOC_005184	TSS4819	2R:6057240-6059432	2037	OK	7.88247	5.13721	10.6277	5.16954	3.22083	7.11826	OK	-0.421857	1.64396	0.100184	0.38471	no
TCONS_00006088	TWDL11	AGAP001543-RA	XLOC_005185	TSS4820	2R:6076048-6076932	730	OK	0.550751	0	1.19073	0.428561	0	0.953327	NOTEST	-0.250849	0.2972	0.766314	1	no
TCONS_00006090	AGAP001544	AGAP001544-RA	XLOC_005186	TSS4822	2R:6086235-6090156	1832	OK	0.232603	0	0.492809	2.08507	1.05691	3.11323	OK	2.19323	-3.588	0.00033322	0.00639984	yes
TCONS_00006089	AGAP001544	AGAP001544-RB	XLOC_005186	TSS4821	2R:6086235-6090156	1832	OK	1.53895	0.682258	2.39564	2.0913	1.06206	3.12054	OK	0.306688	-0.8255	0.409088	0.766646	no
TCONS_00003782	AGAP001545	AGAP001545-RA	XLOC_003268	TSS3008	2R:6090679-6091626	862	OK	252.181	172.6	331.763	264.768	180.407	349.128	OK	0.0487047	-0.217214	0.828041	0.97576	no
TCONS_00003783	AGAP001546	AGAP001546-RA	XLOC_003269	TSS3009	2R:6091796-6094114	2064	OK	17.9242	12.3615	23.4869	21.9302	15.2722	28.5883	OK	0.201715	-0.929231	0.352769	0.723811	no
TCONS_00006091	AGAP001547	AGAP001547-RA	XLOC_005187	-	2R:6091796-6094114	72	OK	0	0	0	0	0	0	OK	0	0	1	1.0019	no
TCONS_00006092	AGAP001548	AGAP001548-RA	XLOC_005188	TSS4823	2R:6095853-6097314	868	OK	139.368	97.5347	181.201	167.048	116.369	217.727	OK	0.181164	-0.848989	0.395887	0.757017	no
TCONS_00006094	AGAP001548	AGAP001548-RB	XLOC_005188	TSS4823	2R:6095853-6097314	967	OK	200.279	138.548	262.01	176.079	122.24	229.918	OK	-0.128778	0.593227	0.553029	0.859725	no
TCONS_00006093	AGAP001548	AGAP001548-RC	XLOC_005188	TSS4823	2R:6095853-6097314	919	OK	26.428	17.6506	35.2054	24.3479	16.2179	32.4778	OK	-0.0819795	0.348139	0.727736	0.940153	no
TCONS_00003784	AGAP001549	AGAP001549-RA	XLOC_003270	TSS3010	2R:6099433-6102777	2961	OK	19.5928	13.7542	25.4313	19.3599	13.5849	25.1349	OK	-0.0119583	0.0567226	0.954766	1.01218	no
TCONS_00003785	AGAP001550	AGAP001550-RA	XLOC_003271	TSS3011	2R:6104361-6108403	2231	OK	31.1399	21.8229	40.4569	28.8296	20.1883	37.4709	OK	-0.0770884	0.364044	0.715825	0.933807	no
TCONS_00006096	AGAP001551	AGAP001551-RA	XLOC_005190	TSS4824	2R:6108728-6126244	1500	OK	4.77102	2.84415	6.69789	5.31761	3.24601	7.3892	OK	0.108463	-0.386581	0.699066	0.927892	no
TCONS_00006099	AGAP001552	AGAP001552-RA	XLOC_005193	TSS4827	2R:6108728-6126244	1353	OK	2.89145	1.45904	4.32385	3.35962	1.79939	4.91985	OK	0.150071	-0.442012	0.65848	0.908555	no
TCONS_00003789	AGAP001553	AGAP001553-RA	XLOC_003275	TSS3015	2R:6108728-6126244	954	OK	0.370649	0	0.830548	1.6227	0.48433	2.76108	OK	1.47659	-2.07186	0.0382784	0.216422	no
TCONS_00006100	AGAP001554	AGAP001554-RA	XLOC_005194	TSS4828	2R:6126688-6142448	1872	OK	1.01262	0.36402	1.66122	0.580455	0.130022	1.03089	OK	-0.556484	1.10611	0.268678	0.64175	no
TCONS_00006101	AGAP001555	AGAP001555-RA	XLOC_005195	TSS4829	2R:6146691-6148924	2017	OK	2.75598	1.50823	4.00373	2.03036	1.03303	3.02769	OK	-0.305558	0.914807	0.360293	0.73003	no
TCONS_00006102	OBP7	AGAP001556-RA	XLOC_005196	TSS4830	2R:6149808-6160034	878	OK	19.7306	12.9447	26.5165	26.4133	17.8083	35.0183	OK	0.291696	-1.23149	0.218141	0.576434	no
TCONS_00003795	AGAP001557	AGAP001557-RA	XLOC_003280	TSS3018	2R:6186489-6193122	3384	OK	10.8174	7.47	14.1648	13.5408	9.44452	17.6372	OK	0.224553	-1.03779	0.299366	0.672116	no
TCONS_00003796	GPRGNR2	AGAP001558-RA	XLOC_003281	TSS3019	2R:6215420-6236597	1839	OK	1.58939	0.656727	2.52206	0.485116	0.0488841	0.921348	OK	-1.18672	2.2104	0.0270775	0.174408	no
TCONS_00006103	AGAP001559	AGAP001559-RA	XLOC_005197	TSS4831	2R:6237595-6241453	3603	OK	8.81766	6.09766	11.5377	8.39306	5.80454	10.9816	OK	-0.0493522	0.226281	0.820983	0.972505	no
TCONS_00003797	AGAP001560	AGAP001560-RA	XLOC_003282	-	2R:6255961-6256978	1017	OK	0	0	0	0	0	0	NOTEST	0	0	1	1	no
TCONS_00003799	GPRNNA5	AGAP001561-RB	XLOC_003283	TSS3020	2R:6265271-6268016	1455	OK	8.11823	4.97001	11.2665	4.80933	2.70197	6.91668	OK	-0.523555	1.78951	0.0735334	0.325344	no
TCONS_00006104	GPRNNB3	AGAP001562-RA	XLOC_005198	TSS4832	2R:6270228-6274416	2088	OK	6.88431	4.35063	9.41799	9.47158	6.24784	12.6953	OK	0.319051	-1.27291	0.20305	0.55675	no
TCONS_00006105	AGAP001563	AGAP001563-RA	XLOC_005199	TSS4833	2R:6276430-6280676	1994	OK	33.1221	23.2518	42.9924	13.4211	9.15339	17.6888	OK	-0.903372	4.14587	3.38526e-05	0.000873963	yes
TCONS_00006106	AGAP001564	AGAP001564-RA	XLOC_005200	TSS4834	2R:6286885-6299463	3120	OK	10.9452	7.52024	14.3701	13.4905	9.36349	17.6175	OK	0.20909	-0.955597	0.339276	0.711088	no
TCONS_00003800	AGAP001565	AGAP001565-RA	XLOC_003284	TSS3021	2R:6303900-6305412	1264	OK	4.92336	2.87593	6.97079	4.4812	2.57845	6.38395	OK	-0.0941004	0.31666	0.751502	0.950039	no
TCONS_00006107	AGAP001566	AGAP001566-RA	XLOC_005201	TSS4835	2R:6307925-6324138	10249	OK	2.25279	1.50941	2.99618	1.52236	0.987188	2.05753	OK	-0.391909	1.62566	0.104021	0.392316	no
TCONS_00006108	AGAP001566	AGAP001566-RB	XLOC_005201	TSS4835	2R:6307925-6324138	10441	OK	4.49091	3.1235	5.85832	6.06318	4.2516	7.87476	OK	0.300178	-1.40733	0.159331	0.490689	no
TCONS_00006109	AGAP001567	AGAP001567-RA	XLOC_005202	-	2R:6307925-6324138	72	OK	0	0	0	0	0	0	OK	0	0	1	1.00182	no
TCONS_00006110	AGAP001568	AGAP001568-RA	XLOC_005203	TSS4836	2R:6327149-6329082	1848	OK	0.264051	0	0.529114	0.525679	0.12656	0.924797	OK	0.688546	-1.09413	0.2739	0.646907	no
TCONS_00003801	AGAP001569	AGAP001569-RA	XLOC_003285	TSS3022	2R:6333431-6336084	1160	OK	2355.9	1494.02	3217.79	1466.66	957.093	1976.23	OK	-0.473935	1.87872	0.0602832	0.29033	no
TCONS_00003802	AGAP001569	AGAP001569-RB	XLOC_003285	TSS3022	2R:6333431-6336084	1022	OK	962.687	633.887	1291.49	992.389	654.977	1329.8	OK	0.0303874	-0.126108	0.899646	0.995975	no
TCONS_00003803	AGAP001570	AGAP001570-RA	XLOC_003286	TSS3023	2R:6347414-6353991	2809	OK	13.595	9.43386	17.7561	14.4261	10.0382	18.814	OK	0.0593419	-0.275044	0.783282	0.961449	no
TCONS_00003804	AGAP001572	AGAP001572-RA	XLOC_003287	-	2R:6356276-6356531	255	OK	2.43048	0	5.09958	0.64385	0	1.55439	NOTEST	-1.32838	1.48379	0.137866	1	no
TCONS_00006111	AGAP001573	AGAP001573-RA	XLOC_005204	TSS4837	2R:6360322-6361802	833	OK	7.73727	4.41287	11.0617	5.84919	3.15383	8.54455	OK	-0.279746	0.888022	0.374529	0.741454	no
TCONS_00006112	AGAP001576	AGAP001576-RA	XLOC_005205	TSS4838	2R:6374967-6432123	408	OK	0	0	0	0	0	0	OK	0	0	1	1.00174	no
TCONS_00003805	AGAP001577	AGAP001577-RA	XLOC_003288	TSS3024	2R:6374967-6432123	3262	OK	21.0842	14.808	27.3603	14.6459	10.2246	19.0672	OK	-0.364359	1.71886	0.0856403	0.353723	no
TCONS_00006113	AGAP001578	AGAP001578-RA	XLOC_005206	TSS4839	2R:6374967-6432123	690	OK	0	0	0	0	0	0	OK	0	0	1	1.00603	no
TCONS_00006114	AGAP001579	AGAP001579-RA	XLOC_005207	-	2R:6374967-6432123	261	OK	0	0	0	0	0	0	OK	0	0	1	1.01157	no
TCONS_00003806	AGAP001580	AGAP001580-RA	XLOC_003288	TSS3025	2R:6374967-6432123	255	OK	0	0	0	0	0	0	OK	0	0	1	1.00324	no
TCONS_00003807	AGAP001581	AGAP001581-RA	XLOC_003289	TSS3026	2R:6447643-6451539	2301	OK	1.21918	0.517258	1.9211	1.34521	0.612006	2.07842	OK	0.0983742	-0.248166	0.804006	0.968413	no
TCONS_00003808	AGAP001581	AGAP001581-RB	XLOC_003289	TSS3026	2R:6447643-6451539	1032	OK	3.3144	1.56491	5.06388	7.81556	4.64711	10.984	OK	0.857841	-2.5778	0.00994312	0.0920665	no
TCONS_00003610	AGAP001582	AGAP001582-RA	XLOC_003126	TSS2863	2R:1982565-1986438	3325	OK	8.91637	6.11849	11.7143	8.22683	5.61824	10.8354	OK	-0.0804884	0.360852	0.71821	0.934705	no
TCONS_00003809	AGAP001583	AGAP001583-RA	XLOC_003290	TSS3027	2R:6464425-6477495	5169	OK	1.83942	1.13184	2.547	2.41363	1.54938	3.27788	OK	0.27168	-1.03392	0.301175	0.673076	no
TCONS_00006115	AGAP001584	AGAP001584-RA	XLOC_005208	-	2R:6478871-6479529	658	OK	9.17155	5.2512	13.0919	11.0073	6.60067	15.414	OK	0.182455	-0.623089	0.533226	0.848822	no
TCONS_00003813	AGAP001585	AGAP001585-RA	XLOC_003291	TSS3030	2R:6479829-6482286	933	OK	0.410769	0	0.903961	7.2915	4.17452	10.4085	OK	2.87643	-4.51387	6.3656e-06	0.000210131	yes
TCONS_00003811	AGAP001585	AGAP001585-RB	XLOC_003291	TSS3028	2R:6479829-6482286	1006	OK	0.547723	0	1.12105	0.333144	0	0.743586	OK	-0.497195	0.615091	0.538494	0.851966	no
TCONS_00003810	AGAP001585	AGAP001585-RC	XLOC_003291	TSS3028	2R:6479829-6482286	935	OK	10.6077	6.46253	14.7529	15.8922	10.2819	21.5026	OK	0.404249	-1.53526	0.12472	0.430426	no
TCONS_00003812	AGAP001585	AGAP001585-RD	XLOC_003291	TSS3029	2R:6479829-6482286	983	OK	4.55811	2.36848	6.74774	3.01479	1.37808	4.6515	OK	-0.413378	1.14049	0.254083	0.623572	no
TCONS_00003814	AGAP001586	AGAP001586-RA	XLOC_003292	TSS3031	2R:6483107-6485265	1618	OK	9.34671	6.05805	12.6354	9.1079	5.92142	12.2944	OK	-0.0258817	0.104323	0.916913	1.00076	no
TCONS_00006116	AGAP001587	AGAP001587-RA	XLOC_005209	TSS4840	2R:6485731-6489508	2960	OK	40.1637	28.0985	52.229	40.5351	28.3361	52.7341	OK	0.00920373	-0.0432893	0.965471	1.01537	no
TCONS_00006117	AGAP001588	AGAP001588-RA	XLOC_005210	TSS4841	2R:6491876-6495408	2659	OK	58.6323	40.6865	76.5782	50.7547	35.3894	66.1199	OK	-0.144283	0.670304	0.502664	0.829442	no
TCONS_00006118	MTNA_ANOGA	AGAP001589-RA	XLOC_005211	TSS4842	2R:6496846-6498319	1215	OK	6.23735	3.64349	8.83122	5.4278	3.10854	7.74705	OK	-0.139023	0.466321	0.640986	0.899097	no
TCONS_00003815	AGAP001590	AGAP001590-RA	XLOC_003293	TSS3032	2R:6500796-6508125	3920	OK	2.67095	1.66435	3.67755	3.47812	2.25282	4.70342	OK	0.264056	-1.0237	0.305977	0.678426	no
TCONS_00003816	AGAP001590	AGAP001590-RB	XLOC_003293	TSS3033	2R:6500796-6508125	3542	OK	3.58075	2.29284	4.86865	0.194903	0.0170964	0.372709	OK	-2.91083	5.93668	2.90852e-09	2.04824e-07	yes
TCONS_00003817	AGAP001591	AGAP001591-RA	XLOC_003294	TSS3034	2R:6519173-6525698	5691	OK	0.183171	0.0390433	0.327299	0.12492	0.0125879	0.237252	OK	-0.382745	0.64064	0.521756	0.841663	no
TCONS_00006119	GPRTAK2	AGAP001592-RA	XLOC_005212	TSS4843	2R:6527323-6539429	1272	OK	1.14033	0.263374	2.01728	1.2332	0.339769	2.12663	OK	0.0782993	-0.148217	0.882171	0.991875	no
TCONS_00006120	GPRTAK2	AGAP001592-RB	XLOC_005212	TSS4843	2R:6527323-6539429	1257	OK	1.13685	0.25555	2.01814	0.348653	0	0.755682	OK	-1.18193	1.68682	0.0916372	0.367244	no
TCONS_00006121	AGAP001593	AGAP001593-RA	XLOC_005213	TSS4844	2R:6555149-6556426	960	OK	0	0	0	0.205348	0	0.505873	NOTEST	1.79769e+308	1.79769e+308	0.0858764	1	no
TCONS_00006122	AGAP001594	AGAP001594-RA	XLOC_005214	TSS4845	2R:6556958-6559112	1440	OK	54.7554	38.4284	71.0825	42.2206	29.6073	54.8338	OK	-0.259969	1.23181	0.218019	0.576594	no
TCONS_00006123	AGAP001595	AGAP001595-RA	XLOC_005215	TSS4846	2R:6560221-6560992	389	OK	1366.74	917.964	1815.52	868.311	588.453	1148.17	OK	-0.453636	1.97188	0.0486233	0.25564	no
TCONS_00006124	AGAP001596	AGAP001596-RA	XLOC_005216	TSS4847	2R:6562275-6563519	837	OK	0.0940439	0	0.282132	0	0	0	NOTEST	-1.79769e+308	-1.79769e+308	0.158655	1	no
TCONS_00006125	AGAP001597	AGAP001597-RA	XLOC_005217	TSS4848	2R:6567816-6580077	1689	OK	0.506601	0.0345918	0.978611	1.09286	0.355112	1.83061	OK	0.76883	-1.33643	0.181407	0.524764	no
TCONS_00006126	AGAP001597	AGAP001597-RB	XLOC_005217	TSS4849	2R:6567816-6580077	1851	OK	6.39855	3.9398	8.85731	4.9371	2.94465	6.92956	OK	-0.259293	0.930615	0.352053	0.723277	no
TCONS_00006127	AGAP001598	AGAP001598-RA	XLOC_005218	TSS4850	2R:6581886-6585340	774	OK	0	0	0	0	0	0	NOTEST	0	0	1	1	no
TCONS_00003818	AGAP001599	AGAP001599-RA	XLOC_003295	TSS3035	2R:6621959-6630139	627	OK	0	0	0	0.125886	0	0.377657	NOTEST	1.79769e+308	1.79769e+308	0.158655	1	no
TCONS_00006128	AGAP001600	AGAP001600-RA	XLOC_005219	TSS4851	2R:6631783-6633758	1892	OK	8.40702	5.46568	11.3484	5.99745	3.77341	8.22149	OK	-0.337733	1.32489	0.185206	0.531028	no
TCONS_00003819	AGAP001601	AGAP001601-RA	XLOC_003296	-	2R:6634516-6636560	2044	OK	4.65692	2.81557	6.49826	4.01228	2.38732	5.63725	OK	-0.148993	0.526471	0.598561	0.881533	no
TCONS_00003820	AGAP001602	AGAP001602-RA	XLOC_003297	TSS3036	2R:6641934-6644418	1728	OK	0.545763	0.0706071	1.02092	0.82826	0.226427	1.43009	OK	0.417143	-0.735696	0.461915	0.803078	no
TCONS_00006129	AGAP001603	AGAP001603-RA	XLOC_005220	TSS4852	2R:6644505-6645923	1142	OK	17.0009	11.3661	22.6358	15.6042	10.3977	20.8107	OK	-0.0857299	0.364575	0.715429	0.93377	no
TCONS_00003821	AGAP001604	AGAP001604-RA	XLOC_003298	TSS3037	2R:6668521-6679508	6260	OK	14.4371	10.1294	18.7448	9.76849	6.85004	12.6869	OK	-0.390641	1.85033	0.0642664	0.300495	no
TCONS_00006130	AGAP001605	AGAP001605-RA	XLOC_005221	-	2R:6668521-6679508	73	OK	0	0	0	0	0	0	OK	0	0	1	1.01141	no
TCONS_00003822	AGAP001606	AGAP001606-RA	XLOC_003299	TSS3038	2R:6683333-6688184	4414	OK	14.1042	9.89061	18.3178	10.473	7.3149	13.631	OK	-0.297676	1.40256	0.160749	0.492545	no
TCONS_00006131	AGAP001608	AGAP001608-RA	XLOC_005222	TSS4853	2R:6690021-6755015	5088	OK	6.58082	4.56045	8.60119	9.65632	6.76956	12.5431	OK	0.383453	-1.78968	0.0735049	0.325331	no
TCONS_00006132	AGAP001609	AGAP001609-RA	XLOC_005223	TSS4854	2R:6777109-6796100	1920	OK	10.0174	6.6753	13.3595	10.8583	7.31613	14.4004	OK	0.080601	-0.345474	0.729738	0.939961	no
TCONS_00003823	AGAP001610	AGAP001610-RA	XLOC_003300	TSS3039	2R:6804959-6809210	1249	OK	139.747	96.3267	183.168	83.1391	58.0877	108.191	OK	-0.519321	2.39971	0.016408	0.128229	no
TCONS_00003824	AGAP001611	AGAP001611-RA	XLOC_003301	TSS3040	2R:6810855-6812376	1149	OK	3.85437	1.98857	5.72017	3.36079	1.68596	5.03562	OK	-0.137031	0.394479	0.693228	0.924693	no
TCONS_00003825	AGAP001612	AGAP001612-RA	XLOC_003302	TSS3041	2R:6812664-6815482	2746	OK	5.91021	3.90154	7.91889	4.83179	3.13901	6.52458	OK	-0.201464	0.825494	0.409091	0.76654	no
TCONS_00006133	AGAP001613	AGAP001613-RA	XLOC_005224	TSS4855	2R:6816113-6818154	1665	OK	34.0254	23.897	44.1538	38.4319	26.9649	49.8989	OK	0.12178	-0.577888	0.563339	0.864933	no
TCONS_00003826	AGAP001614	AGAP001614-RA	XLOC_003303	-	2R:6818633-6820463	1830	OK	0.756911	0.217441	1.29638	0.483422	0.0853851	0.881459	OK	-0.448356	0.823427	0.410265	0.767492	no
TCONS_00006134	AGAP001615	AGAP001615-RA	XLOC_005225	TSS4856	2R:6821133-6824818	3460	OK	4.04376	2.60984	5.47769	3.55751	2.27114	4.84387	OK	-0.128115	0.505935	0.612903	0.887193	no
TCONS_00006135	AGAP001616	AGAP001616-RA	XLOC_005226	-	2R:6826008-6826714	706	OK	165.859	115.652	216.066	114.601	80.2498	148.952	OK	-0.369686	1.7356	0.0826352	0.34754	no
TCONS_00006137	AGAP001617	AGAP001617-RA	XLOC_005227	TSS4858	2R:6827827-6831707	787	OK	74.9232	52.5592	97.2871	56.0772	39.1495	73.0048	OK	-0.289734	1.36499	0.172256	0.511123	no
TCONS_00006136	AGAP001617	AGAP001617-RB	XLOC_005227	TSS4857	2R:6827827-6831707	793	OK	62.8386	43.9497	81.7274	29.0501	19.6674	38.4328	OK	-0.771548	3.49735	0.000469906	0.00870838	yes
TCONS_00006138	AGAP001618	AGAP001618-RA	XLOC_005228	TSS4859	2R:6838327-6847245	1548	OK	0.979487	0.20878	1.75019	1.29278	0.400963	2.18459	OK	0.277521	-0.530415	0.595824	0.880059	no
TCONS_00003827	AGAP001619	AGAP001619-RA	XLOC_003304	TSS3042	2R:6860511-6875955	1302	OK	0	0	0	0	0	0	NOTEST	0	0	1	1	no
TCONS_00006139	AGAP001620	AGAP001620-RA	XLOC_005229	TSS4860	2R:6966594-6967435	778	OK	0	0	0	0	0	0	NOTEST	0	0	1	1	no
TCONS_00003828	AGAP001621	AGAP001621-RA	XLOC_003305	TSS3043	2R:6967707-6969761	1246	OK	95.324	66.4253	124.223	42.5927	29.8706	55.3148	OK	-0.805599	3.78582	0.000153202	0.00325838	yes
TCONS_00003829	AGAP001621	AGAP001621-RB	XLOC_003305	TSS3043	2R:6967707-6969761	1304	OK	17.1722	11.5927	22.7518	53.3542	37.4463	69.262	OK	1.13366	-5.14146	2.72607e-07	1.29908e-05	yes
TCONS_00003830	AGAP001622	AGAP001622-RA	XLOC_003306	TSS3044	2R:6972958-6975072	1369	OK	2945.85	1692.6	4199.09	1750.34	1133.92	2366.76	OK	-0.520584	1.88522	0.0594004	0.288822	no
TCONS_00006140	AGAP001623	AGAP001623-RA	XLOC_005230	TSS4861	2R:6975667-6979509	3468	OK	1.89137	1.07872	2.70402	1.17932	0.604024	1.75462	OK	-0.472362	1.45329	0.146144	0.470064	no
TCONS_00003831	AGAP001624	AGAP001624-RA	XLOC_003307	TSS3045	2R:6980724-6984171	1821	OK	37.6176	26.3976	48.8377	38.8522	27.2836	50.4209	OK	0.0322922	-0.153242	0.878207	0.990758	no
TCONS_00003832	AGAP001625	AGAP001625-RA	XLOC_003308	TSS3046	2R:7002511-7006196	1587	OK	0.140287	0	0.345597	0.60991	0.0936587	1.12616	OK	1.46962	-1.73853	0.0821167	0.346163	no
TCONS_00006141	AGAP001626	AGAP001626-RA	XLOC_005231	TSS4862	2R:7006336-7007117	707	OK	1.19801	0.15499	2.24102	0.444793	0	0.989435	OK	-0.990805	1.31892	0.187195	0.534194	no
TCONS_00003833	AGAP001627	AGAP001627-RA	XLOC_003309	TSS3047	2R:7012406-7020397	3336	OK	63.2067	43.4775	82.936	39.0637	27.2364	50.891	OK	-0.481218	2.21323	0.0268821	0.17359	no
TCONS_00006142	AGAP001628	AGAP001628-RA	XLOC_005232	TSS4863	2R:7020546-7021910	1153	OK	18.1199	12.095	24.1448	12.8892	8.36127	17.4171	OK	-0.340623	1.4084	0.159012	0.490541	no
TCONS_00003834	AGAP001629	AGAP001629-RA	XLOC_003310	TSS3048	2R:7023981-7025193	1018	OK	13.3128	8.62829	17.9973	16.6739	11.0953	22.2524	OK	0.225116	-0.92727	0.353786	0.724491	no
TCONS_00006144	AGAP001630	AGAP001630-RA	XLOC_005234	-	2R:7025242-7026261	1019	OK	422.064	284.22	559.907	335.617	227.192	444.043	OK	-0.229185	0.997792	0.31838	0.688701	no
TCONS_00006145	AGAP001631	AGAP001631-RA	XLOC_005235	TSS4865	2R:7034302-7038826	1650	OK	0.0445778	0	0.133733	0	0	0	NOTEST	-1.79769e+308	-1.79769e+308	0.158655	1	no
TCONS_00006146	AGAP001632	AGAP001632-RA	XLOC_005236	TSS4866	2R:7049725-7056168	3321	OK	1.80555	0.991485	2.61961	3.02542	1.85005	4.20079	OK	0.516185	-1.73462	0.0828084	0.347921	no
TCONS_00006147	AGAP001633	AGAP001633-RA	XLOC_005237	TSS4867	2R:7152913-7188656	24848	OK	60.1139	38.8395	81.3884	58.7163	38.2771	79.1555	OK	-0.0235243	0.0947779	0.924491	1.00315	no
TCONS_00006148	AGAP001634	AGAP001634-RA	XLOC_005238	TSS4868	2R:7195471-7197583	1965	OK	29.5894	20.646	38.5328	10.5978	7.01429	14.1814	OK	-1.02677	4.52784	5.95889e-06	0.000197735	yes
TCONS_00006149	AGAP001635	AGAP001635-RA	XLOC_005239	TSS4869	2R:7210600-7212596	1857	OK	12.6479	8.4451	16.8506	8.84151	5.74815	11.9349	OK	-0.35803	1.48401	0.137807	0.454552	no
TCONS_00006150	AGAP001636	AGAP001636-RA	XLOC_005240	TSS4870	2R:7217529-7220383	2579	OK	0.886547	0.370568	1.40252	1.55733	0.815495	2.29916	OK	0.563394	-1.4982	0.134081	0.44656	no
TCONS_00006151	AGAP001637	AGAP001637-RA	XLOC_005241	TSS4871	2R:7222873-7228820	1065	OK	9.424	5.73597	13.112	6.81587	3.95119	9.68055	OK	-0.324006	1.12839	0.259156	0.631136	no
TCONS_00006152	AGAP001638	AGAP001638-RB	XLOC_005242	TSS4872	2R:7235284-7238573	2364	OK	3.99297	2.42721	5.55873	8.10626	5.40339	10.8091	OK	0.708101	-2.75138	0.00593449	0.0638588	no
TCONS_00003837	AGAP001639	AGAP001639-RA	XLOC_003312	TSS3050	2R:7248222-7250002	929	OK	23.0699	15.573	30.5668	22.0728	14.9075	29.2382	OK	-0.0441805	0.19237	0.847452	0.982378	no
TCONS_00003836	AGAP001639	AGAP001639-RB	XLOC_003312	TSS3050	2R:7248222-7250002	1022	OK	11.4226	7.25969	15.5854	6.82613	4.03706	9.6152	OK	-0.514832	1.88065	0.0600197	0.290053	no
TCONS_00006153	AGAP001640	AGAP001640-RA	XLOC_005243	TSS4873	2R:7252699-7256453	3249	OK	2.82869	1.7217	3.93569	3.34775	2.09571	4.59978	OK	0.168472	-0.622455	0.533643	0.849166	no
TCONS_00003838	AGAP001643	AGAP001643-RA	XLOC_003313	TSS3051	2R:7256644-7261443	3827	OK	5.67198	3.80744	7.53652	8.45674	5.82289	11.0906	OK	0.399425	-1.76409	0.0777166	0.337606	no
TCONS_00006155	AGAP001644	AGAP001644-RA	XLOC_005244	TSS4874	2R:7262510-7265846	1136	OK	1.16297	0.302938	2.023	0.729588	0.0932595	1.36592	OK	-0.466252	0.815489	0.414792	0.769375	no
TCONS_00006154	AGAP001644	AGAP001644-RB	XLOC_005244	TSS4874	2R:7262510-7265846	1368	OK	8.23938	5.12127	11.3575	14.5845	9.7123	19.4567	OK	0.571033	-2.26245	0.0236699	0.159172	no
TCONS_00003839	AGAP001645	AGAP001645-RA	XLOC_003314	TSS3052	2R:7266757-7271844	1866	OK	36.702	25.7437	47.6602	43.0839	30.1272	56.0407	OK	0.16032	-0.756629	0.449272	0.794943	no
TCONS_00006156	AGAP001646	AGAP001646-RA	XLOC_005245	TSS4875	2R:7273677-7276023	2016	OK	4.90407	2.99956	6.80859	5.74509	3.61829	7.87189	OK	0.158279	-0.590011	0.555183	0.860962	no
TCONS_00003840	AGAP001647	AGAP001647-RA	XLOC_003315	TSS3053	2R:7276442-7277024	510	OK	0.138942	0	0.416827	0	0	0	NOTEST	-1.79769e+308	-1.79769e+308	0.158655	1	no
TCONS_00003841	CLIPB17	AGAP001648-RA	XLOC_003316	TSS3054	2R:7278771-7280475	1577	OK	22.9575	15.8385	30.0764	3.62108	2.01266	5.22949	OK	-1.84687	6.81862	9.19198e-12	9.87437e-10	yes
TCONS_00003842	AGAP001649	AGAP001649-RA	XLOC_003317	TSS3055	2R:7281481-7283417	1802	OK	7.97868	5.1467	10.8107	6.00228	3.77	8.23456	OK	-0.284634	1.10731	0.26816	0.641237	no
TCONS_00003843	AGAP001650	AGAP001650-RA	XLOC_003318	TSS3056	2R:7304075-7310674	2413	OK	46.4748	32.5318	60.4179	33.2654	23.3671	43.1637	OK	-0.334393	1.58275	0.113479	0.412168	no
TCONS_00006158	AGAP001651	AGAP001651-RA	XLOC_005247	TSS4876	2R:7304075-7310674	1369	OK	20.7166	14.1557	27.2775	19.1282	13.0473	25.2091	OK	-0.0797743	0.355556	0.722173	0.937457	no
TCONS_00006159	AGAP001652	AGAP001652-RA	XLOC_005248	TSS4877	2R:7310995-7317770	2297	OK	21.0946	14.7088	27.4804	20.0457	13.9743	26.117	OK	-0.051006	0.238223	0.811708	0.971873	no
TCONS_00003845	AGAP001653	AGAP001653-RA	XLOC_003320	TSS3057	2R:7320003-7323349	2921	OK	621.292	398.889	843.696	469.895	302.203	637.586	OK	-0.279293	1.10508	0.269123	0.641844	no
TCONS_00003846	AGAP001653	AGAP001653-RB	XLOC_003320	TSS3057	2R:7320003-7323349	3012	OK	15.5088	10.836	20.1817	2.97968	1.82863	4.13073	OK	-1.64959	6.73432	1.64702e-11	1.67021e-09	yes
TCONS_00006160	SAP30_ANOGA	AGAP001654-RA	XLOC_005249	TSS4878	2R:7323742-7325012	1057	OK	6.97004	4.09252	9.84755	9.77472	6.08199	13.4674	OK	0.338178	-1.20863	0.226804	0.587689	no
TCONS_00003847	AGAP001655	AGAP001655-RA	XLOC_003321	TSS3058	2R:7325153-7326467	1244	OK	2.38791	0.998123	3.77769	2.61586	1.17572	4.05601	OK	0.0911776	-0.227618	0.819943	0.972728	no
TCONS_00006161	AGAP001656	AGAP001656-RA	XLOC_005250	TSS4879	2R:7326476-7327395	853	OK	10.5562	6.41681	14.6956	7.58017	4.36158	10.7988	OK	-0.331178	1.14599	0.251799	0.621094	no
TCONS_00006162	AGAP001657	AGAP001657-RA	XLOC_005251	-	2R:7534948-7537087	2139	OK	0.361306	0.0243505	0.698262	0.617182	0.159908	1.07445	OK	0.535438	-0.899073	0.368614	0.736182	no
TCONS_00003848	AGAP001658	AGAP001658-RA	XLOC_003322	TSS3059	2R:7538950-7549751	1300	OK	4.72754	2.60103	6.85404	8.84518	5.52303	12.1673	OK	0.626469	-2.13811	0.0325078	0.195572	no
TCONS_00003849	AGAP001659	AGAP001659-RA	XLOC_003323	-	2R:7552173-7554309	2136	OK	0.212959	0	0.460418	0.338337	0.0142625	0.662412	OK	0.462945	-0.614842	0.538659	0.852121	no
TCONS_00003850	AGAP001660	AGAP001660-RA	XLOC_003324	TSS3060	2R:7568321-7607358	14607	OK	0.0226221	0	0.0503226	0.0393122	0	0.078775	OK	0.552605	-0.698014	0.485168	0.819343	no
TCONS_00003851	AGAP001661	AGAP001661-RA	XLOC_003325	TSS3061	2R:7607830-7609198	1192	OK	6.57107	3.94042	9.20173	7.19868	4.42057	9.97679	OK	0.0912205	-0.328095	0.74284	0.94569	no
TCONS_00006163	AGAP001662	AGAP001662-RA	XLOC_005252	TSS4880	2R:7610593-7623254	8373	OK	7.5311	5.28594	9.77627	5.68803	3.97448	7.40158	OK	-0.280678	1.32449	0.18534	0.53105	no
TCONS_00006164	CPR1	AGAP001664-RA	XLOC_005253	TSS4881	2R:7639416-7640126	615	OK	0.563867	0	1.29494	0.365132	0	0.899499	NOTEST	-0.43456	0.444518	0.656668	1	no
TCONS_00006165	CPR2	AGAP001665-RA	XLOC_005254	TSS4882	2R:7642570-7643437	776	OK	2.25307	0.540076	3.96607	1.0269	0.0221208	2.03167	OK	-0.785755	1.26824	0.204711	0.559129	no
TCONS_00006166	CU01_ANOGA	AGAP001666-RA	XLOC_005255	TSS4883	2R:7645434-7646297	773	OK	2.73507	0.817292	4.65285	0.71235	0	1.50822	OK	-1.34534	2.03986	0.0413642	0.228866	no
TCONS_00006167	CPR4	AGAP001667-RA	XLOC_005256	TSS4884	2R:7648890-7649756	776	OK	1.41199	0.13912	2.68485	0.381836	0	0.905919	OK	-1.30776	1.59279	0.111207	0.407771	no
TCONS_00006168	CPR5	AGAP001668-RA	XLOC_005257	TSS4885	2R:7651640-7652462	741	OK	1.35698	0.0844646	2.6295	1.20417	0.0781821	2.33016	OK	-0.119473	0.180433	0.856812	0.983426	no
TCONS_00003852	CPR6	AGAP001669-RA	XLOC_003326	TSS3062	2R:7656372-7657277	828	OK	3.62395	1.38678	5.86111	5.00892	2.34714	7.6707	OK	0.323657	-0.79469	0.426794	0.778983	no
TCONS_00006169	AGAP001670	AGAP001670-RA	XLOC_005258	TSS4886	2R:7680932-7683252	2239	OK	2.62364	1.50126	3.74603	2.06136	1.13196	2.99076	OK	-0.241197	0.77615	0.437661	0.787031	no
TCONS_00006170	AGAP001671	AGAP001671-RA	XLOC_005259	-	2R:7740983-7742423	1440	OK	6.42117	3.86993	8.97241	6.11774	3.69309	8.54238	OK	-0.0484076	0.172516	0.863032	0.985744	no
TCONS_00006171	AGAP001672	AGAP001672-RA	XLOC_005260	TSS4887	2R:7770070-7787763	13659	OK	0.234185	0.110529	0.357842	0.291007	0.149675	0.432339	OK	0.217235	-0.605603	0.544778	0.856032	no
TCONS_00003855	AGAP001673	AGAP001673-RA	XLOC_003329	TSS3064	2R:7824100-7828224	3540	OK	0.169632	0.0114325	0.327832	0.164221	0.0110678	0.317374	OK	-0.0324201	0.0491622	0.96079	1.01365	no
TCONS_00006172	AGAP001674	AGAP001674-RA	XLOC_005261	TSS4888	2R:7842505-7873403	2622	OK	5.92769	3.84765	8.00773	6.3219	4.14357	8.50023	OK	0.0643846	-0.261836	0.793448	0.965698	no
TCONS_00003857	AGAP001675	AGAP001675-RA	XLOC_003331	TSS3066	2R:7842505-7873403	1427	OK	8.4751	5.33239	11.6178	12.5249	8.28469	16.7651	OK	0.390588	-1.55578	0.11976	0.423454	no
TCONS_00006173	AGAP001676	AGAP001676-RA	XLOC_005262	TSS4889	2R:8001904-8003591	1499	OK	9.2711	5.82947	12.7127	5.95077	3.53581	8.36574	OK	-0.443381	1.6123	0.106897	0.398654	no
TCONS_00003859	AGAP001677	AGAP001677-RA	XLOC_003332	TSS3067	2R:8052303-8056990	2042	OK	25.3923	17.7306	33.0541	25.0027	17.4712	32.5343	OK	-0.0154619	0.0725296	0.94218	1.00811	no
TCONS_00003858	AGAP001677	AGAP001677-RB	XLOC_003332	TSS3067	2R:8052303-8056990	959	OK	4.12802	2.12434	6.13169	4.20062	2.18881	6.21243	OK	0.0174351	-0.0511376	0.959216	1.01351	no
TCONS_00003860	AGAP001677	AGAP001677-RC	XLOC_003332	TSS3067	2R:8052303-8056990	2105	OK	0.786062	0.233514	1.33861	1.65363	0.78169	2.52558	OK	0.743695	-1.69268	0.0905163	0.364944	no
TCONS_00006174	AGAP001678	AGAP001678-RA	XLOC_005263	TSS4890	2R:8060564-8100009	4814	OK	55.2863	37.7719	72.8008	44.663	30.7255	58.6004	OK	-0.213381	0.959707	0.337203	0.7085	no
TCONS_00006175	AGAP001678	AGAP001678-RB	XLOC_005263	TSS4890	2R:8060564-8100009	4751	OK	45.571	31.3303	59.8118	57.4398	39.235	75.6447	OK	0.231466	-1.04009	0.298298	0.671262	no
TCONS_00006177	AGAP001679	AGAP001679-RA	XLOC_005265	TSS4892	2R:8158077-8166680	1848	OK	0.234054	0	0.495769	0.964354	0.334451	1.59426	OK	1.41591	-2.18675	0.0287605	0.181107	no
TCONS_00006178	AGAP001679	AGAP001679-RB	XLOC_005265	TSS4892	2R:8158077-8166680	1140	OK	1.17187	0.328245	2.0155	2.10278	0.910082	3.29548	OK	0.584656	-1.27585	0.20201	0.555099	no
TCONS_00003861	AGAP001680	AGAP001680-RA	XLOC_003333	-	2R:8184822-8185494	672	OK	0	0	0	0	0	0	NOTEST	0	0	1	1	no
TCONS_00003862	AGAP001681	AGAP001681-RA	XLOC_003334	TSS3068	2R:8217794-8221364	3497	OK	12.7485	8.87255	16.6246	11.1519	7.73195	14.5718	OK	-0.133808	0.619713	0.535447	0.849796	no
TCONS_00006179	AGAP001682	AGAP001682-RA	XLOC_005266	TSS4893	2R:8221423-8222332	829	OK	4.87931	2.48256	7.27606	5.75154	3.10118	8.40191	OK	0.164465	-0.488374	0.625285	0.89258	no
TCONS_00006180	AGAP001683	AGAP001683-RA	XLOC_005267	TSS4894	2R:8247069-8438651	3235	OK	7.73423	5.27395	10.1945	11.739	8.17332	15.3047	OK	0.417263	-1.89738	0.0577782	0.283764	no
TCONS_00006182	AGAP001683	AGAP001683-RB	XLOC_005267	TSS4894	2R:8247069-8438651	1441	OK	2.39679	1.13158	3.66201	1.30481	0.471531	2.13809	OK	-0.608072	1.4678	0.142159	0.462408	no
TCONS_00003863	AGAP001684	AGAP001684-RA	XLOC_003335	TSS3069	2R:8247069-8438651	1647	OK	0.594145	0.0896761	1.09861	0.313617	0	0.644504	OK	-0.638951	0.943601	0.345374	0.716758	no
TCONS_00006183	AGAP001685	AGAP001685-RA	XLOC_005269	TSS4895	2R:8444190-8447176	2915	OK	3.40527	2.10658	4.70396	2.52441	1.49836	3.55046	OK	-0.299318	1.07406	0.282798	0.654748	no
TCONS_00003864	AGAP001686	AGAP001686-RA	XLOC_003336	TSS3070	2R:8447653-8448231	405	OK	1.9875	0.257129	3.71787	9.56192	4.93325	14.1906	OK	1.57091	-3.15396	0.0016107	0.0236037	yes
TCONS_00006184	AGAP001687	AGAP001687-RA	XLOC_005270	TSS4896	2R:8448795-8453002	3306	OK	0.074785	0	0.175978	0.573838	0.207238	0.940438	OK	2.03773	-2.7236	0.00645755	0.0681564	no
TCONS_00006185	AGAP001687	AGAP001687-RB	XLOC_005270	TSS4896	2R:8448795-8453002	3414	OK	0.269201	0.0430635	0.495338	0.432231	0.131473	0.732988	OK	0.473502	-0.86818	0.385296	0.749541	no
TCONS_00003865	AGAP001688	AGAP001688-RA	XLOC_003337	TSS3071	2R:8453491-8458394	4251	OK	6.35409	4.30899	8.39918	7.6453	5.24626	10.0443	OK	0.184993	-0.823092	0.410456	0.767508	no
TCONS_00003866	AGAP001690	AGAP001690-RB	XLOC_003338	TSS3072	2R:8465598-8507940	10554	OK	9.82232	6.85675	12.7879	14.0078	9.70232	18.3132	OK	0.354955	-1.64771	0.0994117	0.383371	no
TCONS_00003869	AGAP001694	AGAP001694-RA	XLOC_003340	TSS3075	2R:8673914-8678386	3240	OK	16.5639	11.5981	21.5298	13.5748	9.46775	17.6819	OK	-0.199012	0.934485	0.350054	0.720923	no
TCONS_00003870	AGAP001695	AGAP001695-RA	XLOC_003341	TSS3076	2R:8713174-8718042	1500	OK	4.94817	2.88399	7.01235	2.95029	1.54492	4.35567	OK	-0.517114	1.63335	0.102395	0.389075	no
TCONS_00003871	AGAP001696	AGAP001696-RA	XLOC_003342	TSS3077	2R:8745207-8775657	4934	OK	4.90289	3.29	6.51577	5.04596	3.40361	6.68831	OK	0.028764	-0.124313	0.901067	0.996504	no
TCONS_00006186	AGAP001697	AGAP001697-RA	XLOC_005271	TSS4897	2R:8779101-8780122	914	OK	24.1975	16.234	32.161	16.5047	10.7539	22.2555	OK	-0.382607	1.59657	0.110362	0.406435	no
TCONS_00006187	AGAP001697	AGAP001697-RB	XLOC_005271	TSS4897	2R:8779101-8780122	928	OK	8.22072	4.81599	11.6254	23.0036	15.4494	30.5579	OK	1.02899	-3.89358	9.87752e-05	0.00220436	yes
TCONS_00003872	AGAP001698	AGAP001698-RA	XLOC_003343	-	2R:8780400-8781420	1020	OK	0.192183	0	0.473441	0	0	0	NOTEST	-1.79769e+308	-1.79769e+308	0.0858764	1	no
TCONS_00003873	AGAP001699	AGAP001699-RA	XLOC_003344	TSS3078	2R:8781984-8790785	1996	OK	21.4786	14.8825	28.0748	19.3684	13.4082	25.3286	OK	-0.103417	0.475751	0.634252	0.896396	no
TCONS_00003874	AGAP001699	AGAP001699-RB	XLOC_003344	TSS3079	2R:8781984-8790785	1967	OK	2.96103	1.60235	4.31971	1.35223	0.574211	2.13024	OK	-0.783787	2.13008	0.0331653	0.198397	no
TCONS_00006188	AGAP001700	AGAP001700-RA	XLOC_005272	TSS4898	2R:8791639-8800165	8001	OK	9.38451	6.58946	12.1796	11.5685	8.10691	15.0301	OK	0.209226	-0.99115	0.321612	0.692737	no
TCONS_00006189	AGAP001701	AGAP001701-RA	XLOC_005273	-	2R:8800517-8801163	646	OK	50.2476	34.8094	65.6859	78.2974	54.8976	101.697	OK	0.443551	-2.06967	0.0384829	0.21719	no
TCONS_00003875	AGAP001702	AGAP001702-RA	XLOC_003345	TSS3080	2R:8802219-8804542	2259	OK	3.25766	1.93831	4.57701	3.70889	2.27176	5.14602	OK	0.129723	-0.462879	0.643451	0.900263	no
TCONS_00006190	AGAP001703	AGAP001703-RA	XLOC_005274	TSS4899	2R:8805539-8806429	718	OK	30.1323	20.2069	40.0576	25.9659	17.2627	34.6691	OK	-0.148812	0.633324	0.526522	0.844514	no
TCONS_00003876	AGAP001704	AGAP001704-RA	XLOC_003346	TSS3081	2R:8806922-8808463	1179	OK	16.5897	11.0292	22.1502	12.0133	7.76863	16.258	OK	-0.322766	1.32548	0.185013	0.530715	no
TCONS_00003877	AGAP001705	AGAP001705-RA	XLOC_003347	TSS3082	2R:8809100-8824972	1884	OK	1.76129	0.855896	2.66668	1.03681	0.403448	1.67017	OK	-0.529898	1.32743	0.184368	0.529822	no
TCONS_00003878	AGAP001706	AGAP001706-RA	XLOC_003348	-	2R:8829881-8831817	1936	OK	26.2421	18.2436	34.2405	23.9419	16.6248	31.2591	OK	-0.0917329	0.425054	0.670797	0.913715	no
TCONS_00003880	AGAP001707	AGAP001707-RA	XLOC_003350	TSS3084	2R:8840694-8843819	1536	OK	73.5088	51.416	95.6015	8.30066	5.26436	11.337	OK	-2.18107	9.21402	0	0	yes
TCONS_00006191	AGAP001708	AGAP001708-RA	XLOC_005275	TSS4900	2R:8846990-8848182	1087	OK	4.15111	2.08243	6.21978	1.11899	0.238514	1.99946	OK	-1.31095	2.81506	0.00487678	0.0549982	no
TCONS_00006192	AGAP001710	AGAP001710-RA	XLOC_005276	TSS4901	2R:8851104-8857906	6559	OK	3.96531	2.69191	5.23871	3.69819	2.50375	4.89264	OK	-0.0697403	0.306241	0.759421	0.952639	no
TCONS_00003881	AGAP001711	AGAP001711-RA	XLOC_003351	TSS3085	2R:8858255-8860220	1410	OK	348.474	233.124	463.823	304.237	204.232	404.241	OK	-0.135757	0.58203	0.560547	0.862945	no
TCONS_00006193	AGAP001712	AGAP001712-RA	XLOC_005277	TSS4902	2R:8858255-8860220	757	OK	9.61648	5.58473	13.6482	13.1894	8.1638	18.215	OK	0.315936	-1.11533	0.26471	0.637072	no
TCONS_00003885	AGAP001713	AGAP001713-RA	XLOC_003352	TSS3088	2R:8862945-8877405	2988	OK	304.019	199.779	408.259	137.072	91.7014	182.442	OK	-0.796586	3.34298	0.000828824	0.0139155	yes
TCONS_00003883	AGAP001713	AGAP001713-RB	XLOC_003352	TSS3087	2R:8862945-8877405	3255	OK	360.229	233.289	487.169	79.9184	54.4004	105.436	OK	-1.50573	6.33286	2.40661e-10	1.96814e-08	yes
TCONS_00003884	AGAP001713	AGAP001713-RC	XLOC_003352	TSS3088	2R:8862945-8877405	3039	OK	2.27431	1.33568	3.21293	4.3222	2.79506	5.84934	OK	0.642091	-2.36371	0.0180931	0.137334	no
TCONS_00003882	AGAP001713	AGAP001713-RD	XLOC_003352	TSS3086	2R:8862945-8877405	3284	OK	24.4625	17.1458	31.7791	37.8635	26.3097	49.4173	OK	0.436847	-2.04476	0.0408785	0.226773	no
TCONS_00003886	AGAP001714	AGAP001714-RA	XLOC_003353	-	2R:8880031-8880103	72	OK	0	0	0	0	0	0	NOTEST	0	0	1	1	no
TCONS_00006194	AGAP001715	AGAP001715-RA	XLOC_005278	TSS4903	2R:8880369-8881485	1044	OK	4.26439	2.22251	6.30627	6.68433	3.91178	9.45689	OK	0.449468	-1.41901	0.155896	0.487212	no
TCONS_00006195	AGAP001716	AGAP001716-RA	XLOC_005279	TSS4904	2R:8885302-8890890	4998	OK	3.33709	2.19487	4.47931	3.52279	2.33464	4.71094	OK	0.0541541	-0.225392	0.821674	0.972688	no
TCONS_00006197	AGAP001717	AGAP001717-RA	XLOC_005281	TSS4906	2R:8908699-8909248	474	OK	16.1997	9.58115	22.8182	4.14038	1.55052	6.73023	OK	-1.36421	3.65191	0.000260298	0.00515552	yes
TCONS_00006198	AGAP001718	AGAP001718-RA	XLOC_005282	TSS4907	2R:8919552-8920874	1025	OK	116.005	80.8938	151.116	45.9255	32.0679	59.7832	OK	-0.92661	4.3362	1.44964e-05	0.000425362	yes
TCONS_00003887	AGAP001719	AGAP001719-RA	XLOC_003354	TSS3089	2R:8921797-8923444	857	OK	59.8515	41.8064	77.8965	29.849	20.2833	39.4147	OK	-0.695714	3.16232	0.00156518	0.0231238	yes
TCONS_00006199	AGAP001720	AGAP001720-RA	XLOC_005283	TSS4908	2R:8923445-8925211	1535	OK	3.30748	1.70642	4.90855	3.25943	1.69875	4.82012	OK	-0.0146341	0.042986	0.965713	1.01529	no
TCONS_00003888	AGAP001721	AGAP001721-RA	XLOC_003355	TSS3090	2R:8925597-8927708	1887	OK	60.2617	42.1796	78.3437	55.9804	39.1968	72.7639	OK	-0.0736949	0.347476	0.728234	0.940317	no
TCONS_00003889	AGAP001722	AGAP001722-RA	XLOC_003356	TSS3091	2R:8928723-8930493	1689	OK	0	0	0	0	0	0	NOTEST	0	0	1	1	no
TCONS_00003890	COEAE1A	AGAP001723-RA	XLOC_003357	TSS3092	2R:8931912-8933709	1722	OK	0.232586	0	0.517384	0	0	0	NOTEST	-1.79769e+308	-1.79769e+308	0.0511986	1	no
TCONS_00006200	AGAP001724	AGAP001724-RA	XLOC_005284	TSS4909	2R:8933813-8936243	2155	OK	17.2016	11.9126	22.4906	14.9651	10.3226	19.6076	OK	-0.139282	0.637769	0.523624	0.84221	no
TCONS_00003891	AGAP001725	AGAP001725-RA	XLOC_003358	TSS3093	2R:8936528-8938016	1410	OK	3.34504	1.7258	4.96429	3.02828	1.54077	4.51579	OK	-0.0994852	0.288511	0.772956	0.957583	no
TCONS_00006201	AGAP001726	AGAP001726-RA	XLOC_005285	TSS4910	2R:8941087-8955816	4851	OK	2.54372	1.60446	3.48297	3.67428	2.42435	4.92421	OK	0.36773	-1.46488	0.142955	0.46357	no
TCONS_00003892	AGAP001727	AGAP001727-RA	XLOC_003359	TSS3094	2R:8941087-8955816	1585	OK	0.133312	0	0.322461	0	0	0	OK	-1.79769e+308	-1.79769e+308	0.0793287	0.34041	no
TCONS_00003893	AGAP001728	AGAP001728-RA	XLOC_003360	-	2R:9007635-9008622	987	OK	0	0	0	0	0	0	NOTEST	0	0	1	1	no
TCONS_00003894	AGAP001729	AGAP001729-RA	XLOC_003361	TSS3095	2R:9035995-9037755	1563	OK	7.5125	4.69089	10.3341	5.39024	3.23232	7.54816	OK	-0.331979	1.20952	0.226462	0.587884	no
TCONS_00006203	AGAP001730	AGAP001730-RA	XLOC_005287	TSS4912	2R:9045749-9067187	3040	OK	72.3551	49.7733	94.9369	72.9799	50.0763	95.8834	OK	0.00859749	-0.0388498	0.96901	1.01573	no
TCONS_00003896	AGAP001731	AGAP001731-RA	XLOC_003363	TSS3097	2R:9071790-9080531	4490	OK	6.4418	4.41931	8.46428	9.71231	6.77677	12.6479	OK	0.410587	-1.88426	0.0595296	0.289118	no
TCONS_00006204	AGAP001732	AGAP001732-RA	XLOC_005288	TSS4913	2R:9086406-9087895	1420	OK	10.1882	6.51717	13.8593	9.9991	6.44525	13.553	OK	-0.0187391	0.0740505	0.94097	1.00784	no
TCONS_00003897	AGAP001733	AGAP001733-RA	XLOC_003364	TSS3098	2R:9089858-9093105	2959	OK	3.17901	1.94398	4.41405	4.14736	2.64209	5.65263	OK	0.265901	-1.00027	0.317179	0.687628	no
TCONS_00003898	AGAP001734	AGAP001734-RA	XLOC_003365	TSS3099	2R:9093430-9095845	2248	OK	15.0981	10.3635	19.8327	15.6633	10.7927	20.5338	OK	0.0367483	-0.166424	0.867823	0.987214	no
TCONS_00006205	AGAP001735	AGAP001735-RA	XLOC_005289	TSS4914	2R:9096568-9097790	1146	OK	0.0512864	0	0.153859	0	0	0	NOTEST	-1.79769e+308	-1.79769e+308	0.158655	1	no
TCONS_00006206	AGAP001736	AGAP001736-RA	XLOC_005290	TSS4915	2R:9098058-9099638	1415	OK	11.5997	7.62175	15.5777	6.31233	3.86641	8.75825	OK	-0.608476	2.35185	0.0186802	0.13799	no
TCONS_00006207	MOCS3_ANOGA	AGAP001737-RA	XLOC_005291	TSS4916	2R:9099746-9102059	1793	OK	13.6135	9.15426	18.0728	14.9134	10.1183	19.7086	OK	0.0911962	-0.39737	0.691095	0.923597	no
TCONS_00003899	AGAP001738	AGAP001738-RA	XLOC_003366	TSS3100	2R:9102162-9103618	1295	OK	26.2992	18.1978	34.4007	31.1159	21.6987	40.533	OK	0.168179	-0.778884	0.436048	0.786586	no
TCONS_00003901	AGAP001739	AGAP001739-RA	XLOC_003368	TSS3102	2R:9119330-9126257	5727	OK	15.098	10.5804	19.6155	15.2221	10.6451	19.799	OK	0.00818778	-0.0386045	0.969206	1.01585	no
TCONS_00003904	AGAP001740	AGAP001740-RA	XLOC_003371	-	2R:9145674-9146295	621	OK	0	0	0	0	0	0	NOTEST	0	0	1	1	no
TCONS_00006208	AGAP001741	AGAP001741-RA	XLOC_005292	-	2R:9168507-9169356	849	OK	0	0	0	0	0	0	NOTEST	0	0	1	1	no
TCONS_00003905	AGAP001742	AGAP001742-RA	XLOC_003372	TSS3103	2R:9178670-9180426	735	OK	7.02418	3.76004	10.2883	4.39838	2.05209	6.74467	OK	-0.468123	1.32338	0.18571	0.531632	no
TCONS_00006209	AGAP001743	AGAP001743-RA	XLOC_005293	TSS4917	2R:9205695-9237530	2085	OK	7.17569	4.61461	9.73677	4.86263	2.9921	6.73316	OK	-0.389119	1.48307	0.138055	0.455133	no
TCONS_00003906	AGAP001744	AGAP001744-RA	XLOC_003373	TSS3104	2R:9238610-9240389	1437	OK	14.668	9.7204	19.6157	16.3746	10.9994	21.7498	OK	0.110061	-0.467677	0.640016	0.89893	no
TCONS_00006210	AGAP001745	AGAP001745-RA	XLOC_005294	-	2R:9240499-9243772	3273	OK	20.9454	14.7071	27.1838	21.8405	15.3199	28.3611	OK	0.0418446	-0.198451	0.842692	0.980897	no
TCONS_00006211	AGAP001746	AGAP001746-RA	XLOC_005295	TSS4918	2R:9244663-9246446	1457	OK	19.319	13.2004	25.4375	24.9224	17.2828	32.5621	OK	0.254681	-1.15564	0.24783	0.614052	no
TCONS_00003907	AGAP001747	AGAP001747-RA	XLOC_003374	TSS3105	2R:9248926-9253764	1618	OK	76.4045	53.36	99.449	42.904	30.1188	55.6893	OK	-0.577076	2.72209	0.0064871	0.0684113	no
TCONS_00006212	AGAP001748	AGAP001748-RA	XLOC_005296	TSS4919	2R:9255339-9283083	5156	OK	5.58392	3.80844	7.35939	1.22882	0.696857	1.76079	OK	-1.51383	5.63674	1.73297e-08	1.05611e-06	yes
TCONS_00003908	AGAP001749	AGAP001749-RA	XLOC_003375	TSS3106	2R:9284343-9285666	975	OK	24.1634	16.3264	32.0003	21.979	14.8063	29.1516	OK	-0.0947508	0.411873	0.680432	0.918841	no
TCONS_00003910	AGAP001750	AGAP001750-RA	XLOC_003377	TSS3112	2R:9305751-9397954	559	OK	0	0	0	0	0	0	OK	0	0	1	1.00237	no
TCONS_00003911	AGAP001751	AGAP001751-RA	XLOC_003376	TSS3108	2R:9305751-9397954	4872	OK	14.7446	10.3516	19.1376	17.1876	12.0575	22.3178	OK	0.153313	-0.727069	0.467184	0.807365	no
TCONS_00003914	AGAP001751	AGAP001751-RB	XLOC_003376	TSS3111	2R:9305751-9397954	1581	OK	3.05766	1.59938	4.51593	15.1727	10.2437	20.1018	OK	1.60185	-5.55181	2.8272e-08	1.6515e-06	yes
TCONS_00003913	AGAP001751	AGAP001751-RC	XLOC_003376	TSS3110	2R:9305751-9397954	1876	OK	23.6104	16.3999	30.8209	8.73433	5.68632	11.7823	OK	-0.994427	4.28881	1.79633e-05	0.000510544	yes
TCONS_00003912	AGAP001751	AGAP001751-RD	XLOC_003376	TSS3109	2R:9305751-9397954	1940	OK	14.3837	9.76323	19.0042	10.1029	6.70342	13.5025	OK	-0.35327	1.51878	0.128818	0.43836	no
TCONS_00003909	AGAP001751	AGAP001751-RE	XLOC_003376	TSS3107	2R:9305751-9397954	4212	OK	5.17845	3.47855	6.87834	8.70039	6.02458	11.3762	OK	0.518863	-2.30695	0.0210577	0.148046	no
TCONS_00006213	AGAP001752	AGAP001752-RA	XLOC_005297	TSS4920	2R:9412294-9418087	3852	OK	3.00013	1.90877	4.0915	4.12935	2.73114	5.52755	OK	0.319462	-1.28564	0.19857	0.549699	no
TCONS_00006214	AGAP001752	AGAP001752-RB	XLOC_005297	TSS4920	2R:9412294-9418087	1426	OK	2.75521	1.3901	4.12033	3.32117	1.80535	4.83699	OK	0.186823	-0.554664	0.579125	0.871127	no
TCONS_00003915	AGAP001753	AGAP001753-RA	XLOC_003378	TSS3113	2R:9444298-9446175	1630	OK	5.07697	2.98686	7.16708	4.5094	2.60903	6.40977	OK	-0.11855	0.402452	0.687351	0.922484	no
TCONS_00003916	AGAP001754	AGAP001754-RA	XLOC_003379	TSS3114	2R:9447207-9460299	9124	OK	6.69604	4.69816	8.69392	9.1944	6.43843	11.9504	OK	0.317079	-1.49944	0.13376	0.446079	no
TCONS_00006215	AGAP001756	AGAP001756-RA	XLOC_005298	TSS4921	2R:9460610-9465509	2120	OK	2.24792	1.1121	3.38375	2.35178	1.20453	3.49902	OK	0.0451653	-0.128615	0.897662	0.995344	no
TCONS_00006216	AGAP001757	AGAP001757-RA	XLOC_005299	TSS4922	2R:9468280-9476705	4905	OK	11.6088	8.13877	15.0789	12.6754	8.8981	16.4526	OK	0.0878937	-0.416475	0.677063	0.917222	no
TCONS_00003917	AGAP001759	AGAP001759-RA	XLOC_003380	TSS3115	2R:9479329-9483291	2842	OK	48.9036	34.0315	63.7757	47.4217	32.9866	61.8568	OK	-0.0307712	0.143028	0.886268	0.992695	no
TCONS_00006217	AGAP001760	AGAP001760-RA	XLOC_005300	TSS4923	2R:9483431-9485151	1045	OK	151.01	104.179	197.84	146.83	101.409	192.25	OK	-0.0280732	0.128182	0.898005	0.995375	no
TCONS_00006218	AGAP001761	AGAP001761-RA	XLOC_005301	TSS4924	2R:9497141-9511895	1949	OK	29.5392	20.6477	38.4307	30.629	21.4549	39.803	OK	0.0362284	-0.170631	0.864514	0.986016	no
TCONS_00003918	AGAP001762	AGAP001762-RA	XLOC_003381	TSS3116	2R:9488302-9493744	3651	OK	30.2535	21.1426	39.3644	27.5925	19.327	35.858	OK	-0.092068	0.433501	0.664651	0.910725	no
TCONS_00003919	AGAP001763	AGAP001763-RA	XLOC_003382	TSS3117	2R:9523896-9529284	2521	OK	19.6923	13.7784	25.6063	14.2728	9.89374	18.6518	OK	-0.321874	1.49942	0.133764	0.445972	no
TCONS_00003920	AGAP001764	AGAP001764-RA	XLOC_003383	TSS3118	2R:9529915-9531048	1062	OK	0	0	0	0	0	0	NOTEST	0	0	1	1	no
TCONS_00006219	AGAP001765	AGAP001765-RA	XLOC_005302	TSS4925	2R:9532283-9535855	2118	OK	7.36525	4.85052	9.87998	6.7033	4.39452	9.01207	OK	-0.0941736	0.388362	0.697748	0.927112	no
TCONS_00006220	AGAP001766	AGAP001766-RA	XLOC_005303	TSS4926	2R:9595495-9597220	1470	OK	9.08779	5.75667	12.4189	7.75854	4.82351	10.6936	OK	-0.158137	0.600425	0.548223	0.8573	no
TCONS_00003921	AGAP001767	AGAP001767-RA	XLOC_003384	-	2R:9602331-9603836	1505	OK	0.740441	0.157827	1.32306	1.47506	0.60153	2.34859	OK	0.689206	-1.39969	0.161606	0.49362	no
TCONS_00006222	AGAP001768	AGAP001768-RA	XLOC_005304	TSS4928	2R:9687415-9695369	794	OK	7.94591	4.2957	11.5961	3.36642	1.33753	5.39532	OK	-0.858807	2.26658	0.0234161	0.15839	no
TCONS_00006221	AGAP001768	AGAP001768-RB	XLOC_005304	TSS4927	2R:9687415-9695369	754	OK	7.72965	4.13975	11.3196	3.01263	1.11093	4.91433	OK	-0.942252	2.40466	0.0161874	0.126975	no
TCONS_00003922	AGAP001769	AGAP001769-RA	XLOC_003385	TSS3119	2R:9701618-9706096	1684	OK	0.910729	0.266348	1.55511	0.468747	0.0472022	0.890292	OK	-0.664181	1.16088	0.245691	0.611502	no
TCONS_00003923	AGAP001769	AGAP001769-RB	XLOC_003385	TSS3119	2R:9701618-9706096	1975	OK	1.3481	0.575315	2.12088	5.70876	3.57226	7.84525	OK	1.44331	-4.21655	2.48069e-05	0.000666211	yes
TCONS_00003924	AGAP001769	AGAP001769-RC	XLOC_003385	TSS3119	2R:9701618-9706096	1845	OK	7.46735	4.78754	10.1472	8.68762	5.67983	11.6954	OK	0.151358	-0.607069	0.543805	0.855457	no
TCONS_00003925	AGAP001769	AGAP001769-RD	XLOC_003385	TSS3119	2R:9701618-9706096	1814	OK	11.127	7.4035	14.8504	11.7059	7.84435	15.5675	OK	0.050724	-0.215895	0.82907	0.9767	no
TCONS_00006223	GPRALS2	AGAP001773-RA	XLOC_005305	TSS4929	2R:9766908-9999598	1301	OK	0.274344	0	0.621452	0.83874	0.135257	1.54222	OK	1.11752	-1.47237	0.140921	0.461105	no
TCONS_00006224	GPRALS2	AGAP001773-RB	XLOC_005305	TSS4929	2R:9766908-9999598	1416	OK	0.747557	0.0961432	1.39897	0.456301	0	0.921488	OK	-0.493657	0.736178	0.461622	0.802678	no
TCONS_00006225	GPRALS2	AGAP001773-RC	XLOC_005305	TSS4929	2R:9766908-9999598	1331	OK	1.14022	0.273747	2.00669	1.48135	0.495306	2.46739	OK	0.261735	-0.518173	0.604338	0.883981	no
TCONS_00003927	AGAP001774	AGAP001774-RA	XLOC_003387	TSS3121	2R:10041417-10061319	816	OK	0.6525	0	1.34681	1.59644	0.402149	2.79074	OK	0.894722	-1.37572	0.168908	0.50521	no
TCONS_00006226	AGAP001775	AGAP001775-RA	XLOC_005306	TSS4930	2R:10155930-10164783	4128	OK	31.9108	22.2023	41.6193	20.9282	14.6577	27.1988	OK	-0.421845	1.97582	0.0481749	0.253704	no
TCONS_00006227	AGAP001776	AGAP001776-RA	XLOC_005307	TSS4931	2R:10166570-10167082	424	OK	0.41571	0	1.0241	0.815067	0	1.76218	OK	0.673283	-0.720587	0.471164	0.810927	no
TCONS_00003928	AGAP001777	AGAP001777-RA	XLOC_003388	TSS3122	2R:10172461-10177055	4077	OK	19.1546	13.4398	24.8694	12.7827	8.93523	16.6302	OK	-0.404451	1.90867	0.0563044	0.279778	no
TCONS_00006228	AGAP001778	AGAP001778-RA	XLOC_005308	TSS4932	2R:10178041-10179205	1084	OK	15.6809	10.2524	21.1095	16.4555	10.8629	22.0482	OK	0.0482158	-0.198774	0.84244	0.981054	no
TCONS_00006230	AGAP001779	AGAP001779-RA	XLOC_005309	TSS4934	2R:10183331-10210950	792	OK	7.72275	4.29828	11.1472	4.98724	2.51902	7.45545	OK	-0.437288	1.31614	0.188126	0.535884	no
TCONS_00006229	AGAP001779	AGAP001779-RB	XLOC_005309	TSS4933	2R:10183331-10210950	837	OK	0.850651	0.0422081	1.65909	2.05533	0.69128	3.41938	OK	0.88219	-1.52211	0.127982	0.437397	no
TCONS_00006231	AGAP001779	AGAP001779-RC	XLOC_005309	TSS4935	2R:10183331-10210950	1033	OK	1.80574	0.643858	2.96761	0.305724	0	0.682303	OK	-1.77604	2.55602	0.0105876	0.0969718	no
TCONS_00003929	AGAP001780	AGAP001780-RA	XLOC_003389	TSS3123	2R:10216144-10230335	10614	OK	10.9411	7.64452	14.2377	13.6443	9.46962	17.819	OK	0.220796	-1.02836	0.303782	0.675806	no
TCONS_00003931	AGAP001781	AGAP001781-RA	XLOC_003391	TSS3124	2R:10256614-10259011	2144	OK	0.18104	0	0.40272	0.241979	0	0.507714	NOTEST	0.290132	-0.352788	0.724247	1	no
TCONS_00006235	AGAP001782	AGAP001782-RA	XLOC_005311	TSS4937	2R:10282124-10287251	3575	OK	11.8119	8.19655	15.4273	13.7855	9.62843	17.9425	OK	0.154507	-0.719187	0.472026	0.811198	no
TCONS_00003933	AGAP001783	AGAP001783-RA	XLOC_003392	TSS3126	2R:10312920-10332387	2475	OK	7.83768	5.27236	10.403	6.78077	4.52491	9.03662	OK	-0.144853	0.620757	0.534759	0.849344	no
TCONS_00003932	AGAP001783	AGAP001783-RB	XLOC_003392	TSS3125	2R:10312920-10332387	2456	OK	1.16765	0.554144	1.78116	3.7302	2.32968	5.13073	OK	1.16147	-3.5971	0.000321785	0.00620844	yes
TCONS_00003934	AGAP001786	AGAP001786-RA	XLOC_003393	TSS3127	2R:10352195-10457721	9720	OK	5.56874	3.89343	7.24404	9.52498	6.67777	12.3722	OK	0.536749	-2.53125	0.0113656	0.101031	no
TCONS_00003935	AGAP001787	AGAP001787-RA	XLOC_003394	TSS3128	2R:10479868-10481936	1915	OK	4.88126	2.96718	6.79535	8.29861	5.43703	11.1602	OK	0.530684	-2.03258	0.042095	0.231395	no
TCONS_00006237	AGAP001788	AGAP001788-RA	XLOC_005313	TSS4939	2R:10482018-10483314	1152	OK	6.32367	3.8174	8.82994	9.04369	5.76399	12.3234	OK	0.357768	-1.33195	0.182877	0.527211	no
TCONS_00003936	AGAP001789	AGAP001789-RA	XLOC_003395	TSS3129	2R:10483614-10485170	1419	OK	3.05135	1.53683	4.56587	1.94494	0.833069	3.05681	OK	-0.450354	1.18972	0.234158	0.597701	no
TCONS_00006238	AGAP001790	AGAP001790-RA	XLOC_005314	-	2R:10491596-10493192	1596	OK	4.96453	2.94368	6.98538	4.17037	2.42577	5.91498	OK	-0.174312	0.597271	0.550326	0.857838	no
TCONS_00003937	AGAP001791	AGAP001791-RA	XLOC_003396	TSS3130	2R:10512946-10517390	3232	OK	76.5483	52.1834	100.913	116.078	78.2995	153.856	OK	0.416337	-1.82913	0.0673801	0.309012	no
TCONS_00006239	AGAP001792	AGAP001792-RA	XLOC_005315	TSS4940	2R:10518010-10520280	2115	OK	11.9011	8.09982	15.7025	12.175	8.32628	16.0238	OK	0.0227531	-0.101262	0.919343	1.00168	no
TCONS_00006240	AGAP001793	AGAP001793-RA	XLOC_005316	TSS4941	2R:10522412-10523849	1349	OK	0.181982	0	0.420644	0.778919	0.17477	1.38307	OK	1.454	-1.90857	0.0563173	0.279623	no
TCONS_00006241	AGAP001794	AGAP001794-RA	XLOC_005317	TSS4942	2R:10524886-10528650	3681	OK	9.21171	6.39821	12.0252	9.01739	6.26375	11.771	OK	-0.0213205	0.0987292	0.921353	1.0025	no
TCONS_00003939	AGAP001795	AGAP001795-RA	XLOC_003398	TSS3132	2R:10529934-10531440	1386	OK	7.73056	4.86383	10.5973	8.89819	5.72765	12.0687	OK	0.140666	-0.547052	0.584343	0.874308	no
TCONS_00003940	AGAP001796	AGAP001796-RA	XLOC_003399	TSS3133	2R:10532170-10533424	554	OK	6.57728	3.36875	9.78581	6.1496	3.10566	9.19354	OK	-0.0672345	0.19349	0.846575	0.982169	no
TCONS_00003945	AGAP001797	AGAP001797-RA	XLOC_003400	TSS3135	2R:10541383-10585913	3411	OK	30.8275	21.519	40.1359	22.2136	15.5743	28.8529	OK	-0.327701	1.54263	0.122921	0.427828	no
TCONS_00003947	AGAP001797	AGAP001797-RB	XLOC_003400	TSS3137	2R:10541383-10585913	2450	OK	14.8395	10.3187	19.3603	0	0	0	OK	-1.79769e+308	-1.79769e+308	2.60134e-11	2.51714e-09	yes
TCONS_00003950	AGAP001797	AGAP001797-RC	XLOC_003400	TSS3137	2R:10541383-10585913	1347	OK	9.3341	6.0378	12.6304	10.0776	6.59763	13.5575	OK	0.0766377	-0.310326	0.756313	0.951566	no
TCONS_00003949	AGAP001797	AGAP001797-RD	XLOC_003400	TSS3137	2R:10541383-10585913	1713	OK	48.9293	34.3184	63.5403	26.8467	18.7818	34.9116	OK	-0.600235	2.83416	0.00459463	0.0527073	no
TCONS_00003941	AGAP001797	AGAP001797-RE	XLOC_003400	TSS3134	2R:10541383-10585913	1387	OK	8.28206	5.21071	11.3534	13.8109	9.23334	18.3885	OK	0.511367	-2.05627	0.0397566	0.22289	no
TCONS_00003946	AGAP001797	AGAP001797-RF	XLOC_003400	TSS3136	2R:10541383-10585913	2461	OK	18.0947	12.656	23.5335	0	0	0	OK	-1.79769e+308	-1.79769e+308	1.4261e-11	1.45784e-09	yes
TCONS_00003942	AGAP001797	AGAP001797-RG	XLOC_003400	TSS3134	2R:10541383-10585913	1411	OK	19.588	13.3799	25.7961	0	0	0	OK	-1.79769e+308	-1.79769e+308	1.39136e-10	1.18368e-08	yes
TCONS_00003943	AGAP001797	AGAP001797-RH	XLOC_003400	TSS3134	2R:10541383-10585913	2248	OK	129.227	87.5041	170.951	55.0747	38.3315	71.8179	OK	-0.852883	3.84642	0.000119856	0.00263766	yes
TCONS_00003948	AGAP001797	AGAP001797-RI	XLOC_003400	TSS3137	2R:10541383-10585913	2450	OK	36.3834	25.4588	47.308	45.385	31.6276	59.1423	OK	0.221067	-1.03626	0.300083	0.672297	no
TCONS_00003944	AGAP001797	AGAP001797-RJ	XLOC_003400	TSS3134	2R:10541383-10585913	2031	OK	1252.54	814.642	1690.43	773.202	502.989	1043.41	OK	-0.482385	1.9517	0.0509736	0.262126	no
TCONS_00006242	AGAP001798	AGAP001798-RA	XLOC_005318	TSS4943	2R:10586596-10589184	2176	OK	4.95052	3.07187	6.82918	3.24433	1.89515	4.59352	OK	-0.422583	1.50123	0.133295	0.445819	no
TCONS_00003951	AGAP001799	AGAP001799-RA	XLOC_003401	TSS3138	2R:10591412-10597071	1468	OK	908.816	599.504	1218.13	344.084	229.897	458.27	OK	-0.971258	4.08643	4.38067e-05	0.00108668	yes
TCONS_00003952	AGAP001799	AGAP001799-RB	XLOC_003401	TSS3138	2R:10591412-10597071	1383	OK	498.552	330.408	666.697	312.149	208.884	415.414	OK	-0.468229	1.98221	0.0474555	0.251693	no
TCONS_00003953	AGAP001800	AGAP001800-RA	XLOC_003402	TSS3139	2R:10598689-10606185	1991	OK	16.3257	11.1833	21.4681	15.4267	10.5713	20.2822	OK	-0.0566369	0.254384	0.799199	0.967311	no
TCONS_00003954	AGAP001800	AGAP001800-RB	XLOC_003402	TSS3139	2R:10598689-10606185	1970	OK	10.623	7.05988	14.1861	9.6926	6.42351	12.9617	OK	-0.0916558	0.385379	0.699957	0.928101	no
TCONS_00006243	AGAP001801	AGAP001801-RA	XLOC_005319	TSS4944	2R:10608498-10609655	1086	OK	5.75081	3.16402	8.3376	7.23864	4.21896	10.2583	OK	0.230091	-0.750121	0.453182	0.797519	no
TCONS_00003955	AGAP001802	AGAP001802-RA	XLOC_003403	TSS3140	2R:10609792-10615620	4272	OK	0.782556	0.375185	1.18993	0.826114	0.405945	1.24628	OK	0.0541665	-0.148853	0.881669	0.992015	no
TCONS_00003956	AGAP001802	AGAP001802-RB	XLOC_003403	TSS3140	2R:10609792-10615620	4359	OK	62.9117	42.8811	82.9423	55.9116	38.1349	73.6882	OK	-0.117961	0.524321	0.600055	0.882606	no
TCONS_00006244	AGAP001803	AGAP001803-RA	XLOC_005320	-	2R:10615692-10617366	1674	OK	2.69348	1.47402	3.91293	2.44593	1.31882	3.57304	OK	-0.0964078	0.298474	0.765342	0.954493	no
TCONS_00003957	AGAP001804	AGAP001804-RA	XLOC_003404	TSS3141	2R:10617749-10620802	2978	OK	24.2603	17.0426	31.4779	19.7238	13.8268	25.6207	OK	-0.207015	0.981629	0.326283	0.697464	no
TCONS_00006245	AGAP001805	AGAP001805-RA	XLOC_005321	TSS4945	2R:10621227-10623450	1091	OK	1547.57	1015.24	2079.91	1285.03	843.917	1726.14	OK	-0.185909	0.765126	0.444197	0.791375	no
TCONS_00003958	AGAP001806	AGAP001806-RA	XLOC_003405	TSS3142	2R:10771839-10785393	3448	OK	9.53825	6.54359	12.5329	10.3621	7.14434	13.5799	OK	0.0828486	-0.375226	0.707492	0.930598	no
TCONS_00006247	GPRGPH	AGAP001807-RA	XLOC_005322	TSS4947	2R:10790865-10805553	2241	OK	0.585581	0.12668	1.04448	0.416534	0.0523023	0.780767	OK	-0.340635	0.580193	0.561784	0.864221	no
TCONS_00006246	GPRGPH	AGAP001807-RB	XLOC_005322	TSS4946	2R:10790865-10805553	2340	OK	0.582519	0.130722	1.03432	1.38263	0.621128	2.14413	OK	0.864378	-1.81735	0.0691641	0.313564	no
TCONS_00003959	AGAP001809	AGAP001809-RA	XLOC_003406	TSS3143	2R:10837461-10839379	1710	OK	1.04225	0.34402	1.74048	0.448381	0.0451824	0.85158	OK	-0.843492	1.50443	0.132471	0.444	no
TCONS_00006248	AGAP001810	AGAP001810-RA	XLOC_005323	TSS4948	2R:10841633-10844181	1894	OK	45.1182	31.6233	58.6132	42.8772	30.0822	55.6723	OK	-0.0509453	0.241158	0.809433	0.970248	no
TCONS_00003960	AGAP001811	AGAP001811-RA	XLOC_003407	TSS3144	2R:10851534-10853577	1671	OK	0.0450359	0	0.135108	0	0	0	NOTEST	-1.79769e+308	-1.79769e+308	0.158655	1	no
TCONS_00003961	AGAP001812	AGAP001812-RA	XLOC_003408	TSS3145	2R:10855567-10857858	1944	OK	0.0781019	0	0.188555	0.0369536	0	0.110861	NOTEST	-0.748353	0.611027	0.541182	1	no
TCONS_00006250	AGAP001813	AGAP001813-RA	XLOC_005325	TSS4950	2R:10859311-10865032	999	OK	447.747	300.298	595.197	518.385	345.131	691.638	OK	0.146489	-0.624418	0.532353	0.848499	no
TCONS_00006251	AGAP001813	AGAP001813-RB	XLOC_005325	TSS4950	2R:10859311-10865032	1056	OK	5.31678	3.01526	7.61829	0	0	0	OK	-1.79769e+308	-1.79769e+308	1.91654e-06	7.33961e-05	yes
TCONS_00003962	AGAP001814	AGAP001814-RA	XLOC_003409	TSS3146	2R:10859311-10865032	1929	OK	1.13354	0.41586	1.85121	1.01841	0.362976	1.67385	OK	-0.107096	0.237252	0.812461	0.97149	no
TCONS_00006252	AGAP001815	AGAP001815-RA	XLOC_005326	-	2R:10865041-10866073	1032	OK	2.8008	1.23463	4.36696	1.38288	0.397266	2.3685	OK	-0.705735	1.55807	0.119216	0.422234	no
TCONS_00006253	AGAP001816	AGAP001816-RA	XLOC_005327	TSS4951	2R:10866301-10867306	896	OK	4.5798	2.33017	6.82943	4.71428	2.46863	6.95993	OK	0.0289398	-0.0845886	0.932588	1.00651	no
TCONS_00003963	AGAP001817	AGAP001817-RA	XLOC_003410	TSS3147	2R:10867620-10869000	389	OK	3.15395	0.693641	5.61425	4.08496	1.23283	6.9371	OK	0.258659	-0.494142	0.621206	0.889965	no
TCONS_00006254	AGAP001818	AGAP001818-RA	XLOC_005328	TSS4952	2R:10867620-10869000	939	OK	3.20624	1.50519	4.90728	4.8986	2.65308	7.14412	OK	0.423852	-1.20902	0.226654	0.587658	no
TCONS_00003964	AGAP001819	AGAP001819-RA	XLOC_003411	TSS3148	2R:10869931-10870919	906	OK	109.666	76.7958	142.537	123.947	86.4568	161.438	OK	0.122416	-0.574956	0.565321	0.866087	no
TCONS_00006255	AGAP001820	AGAP001820-RA	XLOC_005329	TSS4953	2R:10871573-10878925	6204	OK	7.46932	5.19798	9.74066	8.2145	5.74156	10.6874	OK	0.0950969	-0.444481	0.656695	0.907969	no
TCONS_00006256	AGAP001821	AGAP001821-RA	XLOC_005330	TSS4954	2R:10897667-10898832	1068	OK	5.3556	3.0429	7.66831	4.38755	2.41397	6.36112	OK	-0.199373	0.639482	0.522509	0.841699	no
TCONS_00006257	AGAP001822	AGAP001822-RA	XLOC_005331	TSS4955	2R:10900128-10901647	1188	OK	0.469486	0	0.961662	0	0	0	OK	-1.79769e+308	-1.79769e+308	0.028209	0.179236	no
TCONS_00006258	AGAP001823	AGAP001823-RA	XLOC_005332	TSS4956	2R:10902266-10903524	972	OK	266.052	181.77	350.333	304.914	206.558	403.27	OK	0.136339	-0.603122	0.546428	0.856394	no
TCONS_00006259	AGAP001824	AGAP001824-RA	XLOC_005333	TSS4957	2R:10911117-11032919	3051	OK	0.736089	0.286431	1.18575	1.78853	0.98391	2.59316	OK	0.8878	-2.34045	0.0192603	0.140798	no
TCONS_00003966	AGAP001825	AGAP001825-RA	XLOC_003413	TSS3150	2R:10911117-11032919	993	OK	0	0	0	0.369763	0	0.81843	OK	1.79769e+308	1.79769e+308	0.0496482	0.25835	no
TCONS_00006260	AGAP001826	AGAP001826-RA	XLOC_005334	TSS4958	2R:11116761-11163371	10387	OK	65.4365	43.6452	87.2277	48.4005	32.4346	64.3665	OK	-0.301568	1.28673	0.198187	0.549961	no
TCONS_00006261	AGAP001827	AGAP001827-RA	XLOC_005335	TSS4959	2R:11265310-11269057	3551	OK	27.7529	19.3715	36.1344	28.6592	19.988	37.3304	OK	0.0321337	-0.150336	0.8805	0.991315	no
TCONS_00006262	AGAP001828	AGAP001828-RA	XLOC_005336	TSS4960	2R:11276773-11280461	1671	OK	5.82019	3.47586	8.16452	5.87715	3.56891	8.1854	OK	0.00973981	-0.0346256	0.972378	1.01732	no
TCONS_00006263	AGAP001829	AGAP001829-RA	XLOC_005337	-	2R:11289277-11289350	73	OK	0	0	0	0	0	0	NOTEST	0	0	1	1	no
TCONS_00003967	AGAP001830	AGAP001830-RA	XLOC_003414	-	2R:11295933-11296005	72	OK	0	0	0	0	0	0	NOTEST	0	0	1	1	no
TCONS_00003968	AGAP001831	AGAP001831-RA	XLOC_003415	-	2R:11307655-11307737	82	OK	0	0	0	0	0	0	NOTEST	0	0	1	1	no
TCONS_00003969	AGAP001832	AGAP001832-RA	XLOC_003416	-	2R:11337065-11337138	73	OK	0	0	0	0	0	0	NOTEST	0	0	1	1	no
TCONS_00003970	AGAP001833	AGAP001833-RA	XLOC_003417	-	2R:11352123-11352195	72	OK	0	0	0	0	0	0	NOTEST	0	0	1	1	no
TCONS_00003971	AGAP001834	AGAP001834-RA	XLOC_003418	-	2R:11360406-11360488	82	OK	0	0	0	0	0	0	NOTEST	0	0	1	1	no
TCONS_00003972	AGAP001835	AGAP001835-RA	XLOC_003419	-	2R:11364130-11364212	82	OK	0	0	0	0	0	0	NOTEST	0	0	1	1	no
TCONS_00003973	AGAP001836	AGAP001836-RA	XLOC_003420	-	2R:11365428-11365510	82	OK	0	0	0	0	0	0	NOTEST	0	0	1	1	no
TCONS_00006264	AGAP001837	AGAP001837-RA	XLOC_005338	-	2R:11377353-11377425	72	OK	0	0	0	0	0	0	NOTEST	0	0	1	1	no
TCONS_00006265	AGAP001838	AGAP001838-RA	XLOC_005339	-	2R:11382348-11382430	82	OK	0	0	0	0	0	0	NOTEST	0	0	1	1	no
TCONS_00006266	AGAP001839	AGAP001839-RA	XLOC_005340	-	2R:11383443-11383517	74	OK	0	0	0	0	0	0	NOTEST	0	0	1	1	no
TCONS_00003974	AGAP001840	AGAP001840-RA	XLOC_003421	-	2R:11388288-11388360	72	OK	0	0	0	0	0	0	NOTEST	0	0	1	1	no
TCONS_00003975	AGAP001841	AGAP001841-RA	XLOC_003422	-	2R:11393009-11393082	73	OK	0	0	0	0	0	0	NOTEST	0	0	1	1	no
TCONS_00006267	AGAP001842	AGAP001842-RA	XLOC_005341	-	2R:11393504-11393576	72	OK	0	0	0	0	0	0	NOTEST	0	0	1	1	no
TCONS_00006268	AGAP001843	AGAP001843-RA	XLOC_005342	-	2R:11394291-11394363	72	OK	0	0	0	0	0	0	NOTEST	0	0	1	1	no
TCONS_00006269	AGAP001844	AGAP001844-RA	XLOC_005343	-	2R:11395105-11395178	73	OK	0	0	0	0	0	0	NOTEST	0	0	1	1	no
TCONS_00003976	AGAP001845	AGAP001845-RA	XLOC_003423	-	2R:11436108-11436190	82	OK	0	0	0	0	0	0	NOTEST	0	0	1	1	no
TCONS_00003977	AGAP001846	AGAP001846-RA	XLOC_003424	-	2R:11437076-11437150	74	OK	0	0	0	0	0	0	NOTEST	0	0	1	1	no
TCONS_00006270	AGAP001847	AGAP001847-RA	XLOC_005344	-	2R:11437699-11437773	74	OK	0	0	0	0	0	0	NOTEST	0	0	1	1	no
TCONS_00003978	AGAP001848	AGAP001848-RA	XLOC_003425	-	2R:11438917-11438991	74	OK	0	0	0	0	0	0	NOTEST	0	0	1	1	no
TCONS_00006271	AGAP001849	AGAP001849-RA	XLOC_005345	-	2R:11444173-11444246	73	OK	0	0	0	0	0	0	NOTEST	0	0	1	1	no
TCONS_00006272	AGAP001850	AGAP001850-RA	XLOC_005346	-	2R:11444943-11445015	72	OK	0	0	0	0	0	0	NOTEST	0	0	1	1	no
TCONS_00006273	AGAP001851	AGAP001851-RA	XLOC_005347	-	2R:11445698-11445770	72	OK	0	0	0	0	0	0	NOTEST	0	0	1	1	no
TCONS_00003979	AGAP001852	AGAP001852-RA	XLOC_003426	-	2R:11446451-11446523	72	OK	0	0	0	0	0	0	NOTEST	0	0	1	1	no
[truncated: 12,923 more rows]
